# Supplementary material for: Low resolution scans can provide a sufficiently accurate, cost- and time-effective alternative to high resolution scans for 3D shape analyses
Source: PeerJ. 2018 Jun 22;6:e5032. doi: 10.7717/peerj.5032 (PMC6016532; doi:10.7717/peerj.5032)
Supplement: Table S2 — There are a total of 289 points used to capture crania shape. 58 are fixed landmarks (LM): the first 12 are centrally located and the remaining 46 come in right and left pairs (right is odd, left is even in the table numbering system). 145 points were placed along 39 curves as semi-landmarks: the first 7 curves are centrally located and the remaining 32 curves come in right and left pairs (right is even, left is odd). 86 points were placed on 12 surface patches, all of which come in right and left pairs (right is even, left is odd). [file peerj-06-5032-s002.xlsx]

## Sheet: Sheet1
Name	Definition	Points included
LM1	Anterior most point of nasal along central suture	1
LM2	Central intersection of nasal and frontal bones	1
LM3	Central intersection of frontal and parietal	1
LM4	Central intersection of parietal and interpaterietal	1
LM5	Central intersection interpaterietal and occipital	1
LM6	Dorsal and central most point of the foramen magnum	1
LM7	Ventral and central most point of the foramen magnum	1
LM8	Central intersection of the basioccipital and basisphenoid suture	1
LM9	Central and posterior most point of palatine	1
LM10	Centerpoint between the posterior most tips of the anterior palantine foramen	1
LM11	Centerpoint between the anterior most tips of the anterior palantine foramen	1
LM12	Anterior ventral most point of nasal opening	1
LM13	Anterior and lateral most point of the premaxillar / nasal suture (right)	1
LM14	Anterior and lateral most point of the premaxillar / nasal suture (left)	1
LM15	Anterior most point of the infraorbital foramen (right)	1
LM16	Anterior most point of the infraorbital foramen (left)	1
LM17	Most posterior point of supraorbital (right)	1
LM18	Most posterior point of supraorbital (left)	1
LM19	Posterior intersection of the premaxilla and maxilla (right)	1
LM20	Posterior intersection of the premaxilla and maxilla (left)	1
LM21	Intersection of frontal, premaxillar, and nasal sutures (right)	1
LM22	Intersection of frontal, premaxillar, and nasal sutures (left)	1
LM23	Intersection of the frontal, squamosal, and parietal bones (right)	1
LM24	Intersection of the frontal, squamosal, and parietal bones (left)	1
LM25	Intersection of parietal, squamosal, and occipital sutures (right)	1
LM26	Intersection of parietal, squamosal, and occipital sutures (right)	1
LM27	Intersection of parietal and occipital bones (right)	1
LM28	Intersection of parietal and occipital bones (left)	1
LM29	Posterior point of external auditory meatus (right)	1
LM30	Posterior point of external auditory meatus (left)	1
LM31	Posterior and ventral most point of the post-tympanic hook (right)	1
LM32	Posterior and ventral most point of the post-tympanic hook (left)	1
LM33	Intersection of zygomatic and squamosal (right)	1
LM34	Intersection of zygomatic and squamosal (left)	1
LM35	Posterior and dorsal most point of intersection between the dentary and squamosal (right)	1
LM36	Posterior and dorsal most point of intersection between the dentary and squamosal (left)	1
LM37	Anterior and lateral most point of the zygomatric arch (right)	1
LM38	Anterior and lateral most point of the zygomatric arch (left)	1
LM39	Anterior point of zygomatic and maxilla (right)	1
LM40	Anterior point of zygomatic and maxilla (left)	1
LM41	Posterior point of incisor alveolar margin with center of the incisor (right)	1
LM42	Posterior point of incisor alveolar margin with center of the incisor (left)	1
LM43	Anterior and ventral most point of intersection between the premaxilla and incisor (right)	1
LM44	Anterior and ventral most point of intersection between the premaxilla and incisor (left)	1
LM45	Lateral occipital condyle intersect with the edge of the foramen magnum (right)	1
LM46	Lateral occipital condyle intersect with the edge of the foramen magnum (left)	1
LM47	Paraoccipital process (right)	1
LM48	Paraoccipital process (left)	1
LM49	Posterior point of pterygoid process (right)	1
LM50	Posterior point of pterygoid process (left)	1
LM51	Intersection of the pterygoid with the palantine (right)	1
LM52	Intersection of the pterygoid with the palantine (left)	1
LM53	Posterior most point of tooth row (right)	1
LM54	Posterior most point of tooth row (left)	1
LM55	Anterior most point of tooth row (right)	1
LM56	Anterior most point of tooth row (left)	1
LM57	Posterior most point of maxilla contribution to zygomatic arch (right)	1
LM58	Posterior most point of maxilla contribution to zygomatic arch (left)	1
Curve1	Central nasal suture between LM1 and 2	3
Curve2	Central frontal suture between LM2 and 3	5
Curve3	Central parietal suture between LM3 and 4	2
Curve4	Central interparietal line between LM4 and 5	2
Curve5	Central occipital line between LM5 and 6	2
Curve6	Central basisphenoid suture between LM7 and 8	2
Curve7	Central line of hard palate between LM9 and 10	3
Curve8	Nasal and premaxilla suture between LM13 and 21 (right)	7
Curve9	Nasal and premaxilla suture between LM14 and 22 (left)	7
Curve10	Lateral most edge of frontal between LM21 and 23 (right)	7
Curve11	Lateral most edge of frontal between LM22 and 24 (left)	7
Curve12	Frontal and parietal suture between LM3 and 23 (right)	4
Curve13	Frontal and parietal suture between LM3 and 24 (left)	4
Curve14	Parietal and squamosal suture between LM23 and 27 (right)	6
Curve15	Parietal and squamosal suture between LM24 and 28 (left)	6
Curve16	Parietal and interparietal suture between LM25 and 4 (right)	3
Curve17	Parietal and interparietal suture between LM26 and 4 (left)	3
Curve18	Interparietal and occipital suture between LM25 and 5 (right)	3
Curve19	Interparietal and occipital suture between LM26 and 5 (right)	3
Curve20	Parietal and occipital suture between LM 25 and 27 (right)	1
Curve21	Parietal and occipital suture between LM 26 and 28 (right)	1
Curve22	Lateral most edge of occipital between LM27 and 45 (right)	4
Curve23	Lateral most edge of occipital between LM28 and 46 (left)	4
Curve24	Lateral edge of supraorbital between LM15 and 19 (right)	4
Curve25	Lateral edge of supraorbital between LM16 and 20 (left)	4
Curve26	Lateral and anterior edge of orbit between LM17 and 39 (right)	4
Curve27	Lateral and anterior edge of orbit between LM18 and 40 (left)	4
Curve28	Dorsal and posterior most edge of foramen magnum between LM6 and 45 (right)	3
Curve29	Dorsal and posterior most edge of foramen magnum between LM6 and 46 (left)	3
Curve30	Ventral and posterior most edge of foramen magnum between LM45 and 7 (right)	4
Curve31	Ventral and posterior most edge of foramen magnum between LM46 and 7 (left)	4
Curve32	Ventral surface of pterygoid between LM49 and 51 (right)	3
Curve33	Ventral surface of pterygoid between LM50 and 52 (left)	3
Curve34	Lingual edge of tooth row between LM53 and 55 (right)	5
Curve35	Lingual edge of tooth row between LM54 and 56 (right)	5
Curve36	Posterior most edge of maxilla between LM55 and 57 (right)	3
Curve37	Posterior most edge of maxilla between LM56 and 58 (left)	3
Curve38	Lateral most edge of maxilla between LM57 and 37 (right)	2
Curve39	Lateral most edge of maxilla between LM58 and 38 (left)	2
Patch1	Nasal surface between Curve1 and Curve 8 (right)	5
Patch2	Nasal surface between Curve1 and Curve9 (left)	5
Patch3	Frontal surface between Curve2, Curve 10, and Curve12 (right)	8
Patch4	Frontal surface between Curve2, Curve 11, and Curve13 (left)	8
Patch5	Parietal surface between Curve3, Curve12, and Curve14 (right)	11
Patch6	Parietal surface between Curve3, Curve13, and Curve15 (left)	11
Patch7	Interparietal surface between Curve4, Curve16, and Curve18 (right)	3
Patch8	Interparietal surface between Curve4, Curve17, and Curve19 (left)	3
Patch9	Occipital surface between Curve5, Curve16, Curve20, Curve22, and Curve28 (right)	8
Patch10	Occipital surface between Curve5, Curve17, Curve21, Curve23, and Curve29 (right)	8
Patch11	Maxillar surface between Curve36 and Curve38 (right)	8
Patch12	Maxillar surface between Curve37 and Curve39 (left)	8
	Total	289
