# Supplementary material for: Low resolution scans can provide a sufficiently accurate, cost- and time-effective alternative to high resolution scans for 3D shape analyses
Source: PeerJ. 2018 Jun 22;6:e5032. doi: 10.7717/peerj.5032 (PMC6016532; doi:10.7717/peerj.5032)
Supplement: Supplemental Information 3 — This is the raw format of our shape data produced by exporting the landmark coordinates once landmarking in Viewbox was finished. [file peerj-06-5032-s005.csv]

Name	JM18195_CT_2	JM11502_CT_1	JM14056_3D_2	JM4215_CT_3	JM4957_CT_1	JM19635_CT_3	JM10699_CT_2	JM4957_3D_3	JM12387_CT_2	JM18715_CT_3	JM12660_CT_2	JM12708_3D_3	JM4042_CT_3	JM12695_3D_1	JM4215_CT_2	JM18715_3D_2	JM12690_CT_3	JM19635_CT_1	JM3771_CT_3	JM12708_3D_2	JM10699_3D_1	JM15148_CT_3	JM14056_CT_3	JM11350_CT_2	JM15148_3D_2	JM11502_3D_1	JM13835_3D_3	JM3771_3D_2	JM2133_3D_1	JM12695_3D_3	JM19635_3D_2	JM12660_CT_3	JM15148_3D_3	JM4215_3D_2	JM12660_3D_3	JM12660_3D_1	JM2133_3D_2	JM12690_3D_2	JM12708_CT_3	JM11502_3D_3	JM12387_3D_1	JM14056_3D_3	JM14056_CT_2	JM10699_CT_3	JM11350_CT_3	JM12695_CT_1	JM4957_CT_3	JM4042_3D_1	JM12690_3D_1
X Zygo ant edge top DCUR L 4	10.36570663	7.691281891	-3.655521393	6.967651367	8.716586304	10.2000885	9.812301636	-9.664725494	9.935638428	11.24802933	10.03712845	-12.78253708	3.814582825	2.637483597	6.920467377	-4.123238373	6.862149811	10.22672958	10.87667542	-12.72665024	17.14969635	8.730406189	8.599336243	6.89093399	-5.146125793	0.465779686	3.070557404	-5.121774292	-1.976011276	2.71049614	6.86949234	10.12643661	-5.171668243	-6.255421066	-12.64283524	-12.55983963	-1.941030502	-12.33482742	9.794636536	0.472384644	-3.449755478	-3.674436951	8.563690948	9.79467926	6.858339691	7.404292297	8.707855225	6.240074921	-12.35613098
Y Zygo ant edge top DCUR L 4	10.49178314	10.23465958	-15.35656891	18.87397614	7.230246735	8.115885162	10.24346771	-9.076468658	10.52321472	10.50545425	9.465221405	-7.087426758	8.848301697	-16.21047516	18.85539093	-7.888763428	6.121166229	8.176959229	10.8317276	-7.051499176	-3.374109268	8.448416138	6.112556458	10.15895004	-14.94033051	-21.2350174	-10.03260345	-14.79034271	-11.04708405	-16.07840576	-17.42706146	9.52567749	-14.94176941	-19.1608902	-11.32832108	-11.20296783	-11.00998611	-17.88745728	8.420069885	-21.23398743	-11.86311188	-15.33313293	6.094986725	10.21242447	10.14001999	20.53984985	7.239073181	-15.02514191	-17.91370087
Z Zygo ant edge top DCUR L 4	9.483650208	8.917453766	-19.03033752	9.941520691	6.326664734	8.117955017	8.929359436	-28.74413147	7.993818665	10.00992584	9.645491791	-30.85299072	7.628212738	-11.10764084	9.878523254	-24.04362946	9.719264984	8.131915283	7.707878113	-30.86585693	-11.52995758	10.70511398	5.305506516	12.88782959	-17.19376068	-15.48852844	-22.5329422	-19.01192017	-34.37960205	-11.11493988	-18.9062561	9.646240997	-17.13860931	-20.43815002	-27.32753601	-27.41354065	-34.32328796	-29.23890686	7.200150299	-15.48519897	-23.1254364	-18.94609375	5.293883896	8.905273438	12.87949982	6.578053284	6.509621429	-17.12325592	-29.18786011
X Zygo ant edge top DCUR L 3	10.13879089	7.427540588	-4.190646362	7.30609436	8.478039551	9.855831146	9.529551697	-10.11101456	9.694295502	11.00883789	9.773381805	-13.29501495	3.636926651	2.297929573	7.296375275	-4.670346069	6.499889374	9.908000183	10.74182129	-13.18771973	17.54122925	8.424772644	8.230664063	6.596791077	-5.356539154	0.144363391	2.601654053	-5.316977692	-2.384376717	2.423960495	7.41048584	9.803787231	-5.368006134	-6.441217804	-13.13966064	-12.97004852	-2.361255455	-12.50193634	9.498976898	0.118903136	-3.962663651	-4.282251358	8.237335968	9.524668884	6.562342834	7.771433258	8.460569	6.214532089	-12.56056595
Y Zygo ant edge top DCUR L 3	9.962953186	9.792639923	-15.33209686	19.27640076	6.805392456	7.698574066	9.743810272	-9.299282074	10.01591034	9.941056061	8.998334503	-6.881826782	8.437199402	-16.54303894	19.2689621	-7.849029541	5.78829155	7.735979462	10.35370483	-6.856356812	-3.496094894	8.045849609	5.748728943	9.810895538	-15.35905914	-21.15132751	-10.02995453	-15.20641479	-10.92648239	-16.45294189	-17.34676819	9.030193329	-15.38658905	-19.5348053	-11.2636055	-11.22250137	-10.8831459	-18.30295563	7.964707947	-21.1187561	-11.8415123	-15.27897949	5.745074081	9.718442535	9.759120178	20.86620636	6.750605774	-15.40851593	-18.35763092
Z Zygo ant edge top DCUR L 3	9.584012604	8.897856903	-19.02770996	9.850826263	6.259020233	8.081612396	8.962846375	-28.55308228	8.048535156	10.09390793	9.738711548	-30.64357605	7.375243378	-10.88241348	9.76676178	-24.34832306	9.6198349	8.094612122	7.716618347	-30.6260376	-11.11302643	10.61666794	5.381067657	12.90862579	-16.90058441	-15.18225098	-22.75940247	-18.99319	-34.64466553	-10.94014893	-18.9407608	9.7556427	-16.85513458	-20.00899353	-27.09670105	-27.06431274	-34.56205139	-29.062854	7.191119385	-15.19389343	-23.02113495	-18.99064178	5.392681122	8.935455322	12.91793518	6.564121246	6.346712494	-16.77282257	-29.06989441
X Zygo ant edge top DCUR L 2	10.03899002	7.29839325	-4.842232513	7.519552612	8.384144592	9.516156006	9.39553299	-10.71636658	9.594231415	10.935746	9.602713013	-13.81797028	3.579904556	1.834738922	7.510910797	-5.250003433	6.210542679	9.558841705	10.7690361	-13.70122375	17.81695251	8.189321899	7.912361145	6.421669006	-5.657522583	-0.370620489	2.072375298	-5.604620743	-2.75587368	1.964152336	7.935102844	9.579306793	-5.680208969	-6.856815338	-13.73675079	-13.51067657	-2.748991203	-12.94057922	9.197129059	-0.414478922	-4.546494293	-4.838412476	7.925222778	9.390117645	6.401194763	8.125259399	8.383682251	6.042953873	-12.93965454
Y Zygo ant edge top DCUR L 2	9.335675049	9.189329529	-15.01039734	19.82726898	6.233891678	7.274407959	9.187761688	-9.158924103	9.324000549	9.170141602	8.372688293	-6.430794525	7.933366394	-16.7752182	19.81116638	-7.609677124	5.264830399	7.292638397	9.827004242	-6.494904327	-3.705411911	7.484804535	5.258639526	9.270462799	-15.71481934	-21.09785614	-9.879409027	-15.62361603	-10.52995605	-16.71810608	-17.25006866	8.360218048	-15.72937775	-19.72204437	-11.0396225	-10.99070435	-10.53435364	-18.60195923	7.398947144	-21.01352234	-11.50461807	-14.97471771	5.325297165	9.100298309	9.166673279	21.29260254	6.224359512	-15.73852234	-18.75848846
Z Zygo ant edge top DCUR L 2	9.563044739	8.824420929	-19.07443542	9.631150818	6.075008392	7.843096924	8.887766266	-28.41324463	7.995855713	10.05415878	9.715328979	-30.50722046	7.136494446	-10.59878082	9.612065125	-24.52998199	9.369657898	7.911916351	7.637770844	-30.49001465	-10.58795471	10.38446808	5.308495712	12.85734253	-16.35822601	-14.96777496	-22.9105545	-18.81204529	-35.0322876	-10.63960114	-18.74382629	9.683262634	-16.37332306	-19.62479553	-26.9464386	-26.88973389	-35.01243896	-28.91487122	6.954741669	-15.00256195	-23.02890167	-19.01100311	5.320110703	8.878005981	12.8205368	6.287207413	6.073633575	-16.32684326	-28.82727966
X Zygo ant edge top DCUR L 1	10.02692642	7.257151794	-5.27408371	7.617795563	8.400883484	9.352055359	9.354146576	-11.16931686	9.602241516	11.07144089	9.457515717	-14.15514984	3.704140472	1.492771149	7.596783447	-5.663298035	6.05425148	9.372366333	10.8234642	-14.03944702	17.9306427	8.048206329	7.705366516	6.340796661	-5.955100632	-0.84169693	1.706293488	-5.831930161	-3.031479454	1.526429939	8.248203278	9.428414917	-6.003435135	-7.281046295	-14.19413757	-13.95676727	-2.998933983	-13.38069763	8.986893463	-0.902118015	-4.897425079	-5.258559418	7.733835602	9.35242157	6.331037521	8.352455139	8.400421143	5.848491287	-13.26934052
Y Zygo ant edge top DCUR L 1	8.848286438	8.659687805	-14.61410675	20.24566345	5.793069077	6.922264862	8.695339203	-8.939468384	8.777160645	8.552388	7.862149811	-5.961060333	7.512706757	-16.86578674	20.25168457	-7.274116516	4.785680008	6.981898499	9.404640198	-6.097945786	-3.875559235	7.00718689	4.868292236	8.801403046	-15.89776917	-21.06936951	-9.645826721	-15.9598587	-10.08407364	-16.87108154	-17.16421967	7.823429108	-15.91193695	-19.76256866	-10.75343475	-10.68586044	-10.15034103	-18.86246796	7.012036133	-20.93778992	-11.11102295	-14.61568604	4.965790176	8.598749542	8.616091156	21.63424683	5.788158798	-15.93455048	-19.04002533
Z Zygo ant edge top DCUR L 1	9.424464417	8.651870728	-18.95496826	9.461228943	5.767379379	7.626599121	8.744281006	-28.24564209	7.838508606	9.858708191	9.6046875	-30.45078125	6.963215637	-10.25994492	9.393733978	-24.61374664	9.052581024	7.669950104	7.448363495	-30.44326782	-10.08752289	10.13980408	5.088195419	12.70493622	-15.87331848	-14.89104614	-22.9993927	-18.58168335	-35.34196167	-10.30134354	-18.54559631	9.570400238	-15.85419769	-19.35424042	-26.86665039	-26.75852051	-35.34739075	-28.70967407	6.664998627	-14.94705658	-23.06947479	-18.92976837	5.172140884	8.72492981	12.60957794	6.004460144	5.764050674	-15.92471008	-28.58900757
X Zygo ant edge top DCUR 4	6.661965942	4.462199402	-5.651106644	10.3477951	5.207222748	6.286489105	6.261471176	-10.17835159	6.49092865	7.594278717	7.17503891	-13.79291077	1.805638504	3.688028717	10.34812851	-6.780883026	3.567869949	6.22601738	7.775624847	-13.84067535	19.89061279	5.688773727	5.340357208	3.728092575	-3.421996307	0.940796089	0.521463346	-3.50645256	-4.707733154	3.758059692	8.641699219	7.186444092	-3.462242126	-4.714496231	-12.81483917	-12.81845245	-4.722568893	-10.2760788	6.61155777	0.874364853	-5.682149887	-5.676750946	5.382904816	6.265875244	3.75001297	10.56999893	5.256811523	9.01170578	-10.26955948
Y Zygo ant edge top DCUR 4	10.18189087	10.23244171	-17.66836548	18.14031067	6.846131897	8.750952148	10.25908508	-11.67530518	10.16513519	9.726493073	9.86704483	-8.10051651	9.405667114	-19.34535828	18.10399323	-10.39937973	7.072616577	8.742053986	9.805104065	-8.110768127	-1.084616852	8.948584747	6.578206635	10.57894516	-17.58040009	-19.53383789	-12.82758636	-17.41686096	-12.16882629	-19.38750916	-13.98757477	9.86237793	-17.562117	-20.78886108	-12.18823242	-12.2559288	-12.17397232	-20.48139801	8.219715881	-19.54264221	-12.70442734	-17.62319641	6.5712883	10.32525101	10.55804062	19.52092896	6.89053421	-16.26394043	-20.46413879
Z Zygo ant edge top DCUR 4	9.731600189	8.975491333	-17.80216217	8.992305756	6.330225754	8.05976944	9.014191437	-26.34274902	8.539008331	10.0541832	10.70055618	-27.3797699	4.906424332	-10.42708435	9.013848877	-24.63951416	9.854253387	8.048110962	8.502650452	-27.48065186	-10.90454483	10.84643936	7.249702454	12.13727722	-16.87037659	-12.7115921	-22.39849091	-20.33765106	-33.35682068	-10.41861877	-20.23107758	10.74440308	-16.86278076	-17.26218567	-24.23092346	-24.25019684	-33.34358826	-28.48425598	9.019682312	-12.70577316	-20.11902313	-17.77322235	7.315229797	8.930302429	12.09618454	7.017298889	6.358372116	-15.62026062	-28.51525574
X Zygo ant edge top DCUR 3	6.976118469	4.704367447	-5.882271194	10.19813232	5.529580307	6.462165833	6.464526367	-10.53277664	6.815339661	8.028363037	7.30946579	-14.16649933	1.886180878	3.149808884	10.20271454	-6.762696075	3.681219101	6.43523407	8.106260681	-14.17316589	19.86271973	5.886909485	5.52223587	3.858254623	-3.884730911	0.534202766	0.472533798	-3.967993927	-4.718685532	3.257543564	8.877563477	7.319300079	-3.968886185	-5.280495453	-13.30001526	-13.25753174	-4.727368927	-10.75270691	6.813197327	0.529053164	-5.845529556	-5.919936752	5.552230072	6.454206085	3.863509369	10.4929718	5.56847229	8.571388245	-10.77753372
Y Zygo ant edge top DCUR 3	9.761190033	9.825686646	-17.25288086	18.63007965	6.455805969	8.188841248	9.708601379	-11.43385773	9.751190186	9.305565643	9.326991272	-7.771009064	8.924658203	-19.15723267	18.63240814	-9.812348175	6.603701019	8.239575195	9.459552765	-7.821511841	-1.627047157	8.472050476	6.111496735	10.12028275	-17.46747284	-19.79613495	-12.36618729	-17.4246521	-11.98813324	-19.19041595	-14.41281586	9.370017242	-17.46726837	-20.8786087	-12.02973633	-12.07218018	-11.97262878	-20.73253021	7.815645599	-19.81449585	-12.47171936	-17.22026978	6.085744095	9.802488708	10.13422699	20.00960999	6.514007568	-16.50053864	-20.55581818
Z Zygo ant edge top DCUR 3	9.82927475	9.050609589	-18.04828339	9.058055115	6.282710266	8.10606308	9.069701385	-26.58960571	8.625556183	10.21925278	10.65184326	-27.75746155	5.077846909	-10.3846611	9.050067139	-24.89792175	9.76550293	8.101499939	8.464702606	-27.7588501	-10.65639572	10.84561157	7.092683411	12.28450623	-16.73839264	-12.79882584	-22.62125854	-20.18317871	-33.81795044	-10.44070206	-20.09865723	10.72484589	-16.7936676	-17.46338654	-24.52192078	-24.52798767	-33.81608887	-28.49641724	8.743132782	-12.8046051	-20.70013733	-18.03184814	7.158695221	9.064123535	12.3119278	6.922414398	6.286945343	-15.51104736	-28.57014771
X Zygo ant edge top DCUR 2	7.18376236	4.762400818	-6.38527832	10.25771866	5.749893951	6.695884705	6.564976501	-11.11626434	6.969303131	8.367516327	7.238067627	-14.59935913	2.032409096	2.588483238	10.17883224	-7.07645874	3.587453461	6.639269257	8.361026764	-14.5470459	19.93613434	5.875692749	5.424346161	3.866628265	-4.507550812	-0.106868589	0.152940643	-4.460369492	-4.983019638	2.607450867	9.249303436	7.238013458	-4.642424774	-6.006864166	-14.02145996	-13.90284882	-4.980886459	-11.32570343	6.707843781	-0.036566329	-6.132943344	-6.361837769	5.442395782	6.554102325	3.863809967	10.58853607	5.767856979	8.152389526	-11.37672272
Y Zygo ant edge top DCUR 2	9.08742218	9.218305969	-16.73499451	19.3019577	5.904265594	7.655696106	9.003559875	-11.09339371	9.120600128	8.579658508	8.611054993	-7.339535522	8.357124329	-19.12332306	19.26717987	-9.172790527	5.987063599	7.690885162	8.866149902	-7.326696777	-2.150116348	7.794338989	5.486153412	9.418553925	-17.62402039	-19.93005829	-11.80987091	-17.73193665	-11.55757065	-19.13598328	-14.77795105	8.600422668	-17.6553772	-20.94004059	-11.62487183	-11.66747513	-11.56121445	-20.91321411	7.134572601	-19.92802887	-11.98044739	-16.68446045	5.472474289	9.07806015	9.504479218	20.62571869	5.961073303	-16.73745422	-20.8550293
Z Zygo ant edge top DCUR 2	9.782118225	8.939539337	-18.19022522	8.943740845	6.003329086	7.847741699	8.957434082	-26.6194458	8.485675049	10.16002045	10.60928497	-27.99284363	5.053087616	-10.14276428	8.928034973	-25.05406799	9.548356628	7.897290802	8.287036133	-27.98168335	-10.12586441	10.71172485	6.827696228	12.31373978	-16.38945465	-12.82361755	-22.83084564	-19.85998383	-34.32966309	-10.25163574	-19.81306305	10.6320137	-16.34692383	-17.36413727	-24.69008179	-24.66109924	-34.32451172	-28.29413147	8.424468994	-12.82079163	-21.19941864	-18.09607544	6.876690674	8.979257965	12.34409332	6.681204224	6.043225098	-15.20455017	-28.35968323
X Zygo ant edge top DCUR 1	7.298894501	4.757475281	-6.954894257	10.25024948	5.827010345	6.591195679	6.595796204	-11.66811371	6.97272644	8.570735931	7.013187408	-14.98910065	2.23418293	2.047790527	10.19911423	-7.655980682	3.41105423	6.597114563	8.493539429	-14.99240875	19.97508392	5.747424698	5.128166199	3.848222733	-4.968644333	-0.802456856	-0.405492783	-4.768314362	-5.387038803	2.031574821	9.628242493	7.054243469	-5.124366379	-6.726016235	-14.66873169	-14.59670868	-5.360748672	-11.78218536	6.399134445	-0.648275566	-6.5534935	-6.951665497	5.155709839	6.569355011	3.855036926	10.76809692	5.844432068	7.842517853	-11.88475189
Y Zygo ant edge top DCUR 1	8.425880432	8.597968292	-16.15840149	19.97736816	5.433071136	7.089603424	8.280987549	-10.73813324	8.494642639	7.862688446	7.910070801	-6.789318085	7.854379272	-19.19642639	19.87647552	-8.594910431	5.446199036	7.162562561	8.323401642	-6.801328278	-2.442161942	7.102449799	5.000107574	8.669299316	-17.87096558	-19.86564484	-11.33313904	-18.1416153	-11.04240875	-19.19836273	-14.93963013	7.90212326	-17.96922455	-20.89315338	-11.05553513	-11.1183403	-11.06621323	-21.15460815	6.600328827	-19.81862183	-11.31913834	-16.13174591	4.941094971	8.392807007	8.840570831	21.17039642	5.487204742	-16.9390686	-21.19154053
Z Zygo ant edge top DCUR 1	9.531658173	8.746009064	-18.17710571	8.550011444	5.526268005	7.575148773	8.693641663	-26.38227539	8.222950745	9.856925964	10.31807098	-27.98136902	4.86062088	-9.7014534	8.622471619	-25.20976868	9.172064209	7.678562164	8.019997406	-27.98456421	-9.452097321	10.41831741	6.451092529	12.05721817	-15.70701599	-12.75967712	-22.87029419	-19.40181732	-34.75914612	-9.723570251	-19.39767914	10.44172134	-15.65221252	-17.04549103	-24.57944183	-24.60256348	-34.71911621	-27.86954956	7.91304245	-12.80502472	-21.29135284	-17.99661713	6.517197418	8.722023773	12.12805252	6.336925507	5.563532639	-14.78216858	-27.92790222
X Zygo ant edge bot DCUR L 4	10.72377243	7.93235321	-3.855544662	6.128929138	9.054024506	10.59007263	10.1922226	-9.964176941	9.901245117	11.70050659	9.393874359	-11.94441452	5.651689529	2.90887661	6.131348801	-5.627409363	7.031700134	10.5090416	10.78379288	-12.11107025	15.73244934	8.827922821	7.507352448	7.519232941	-4.676910782	-1.136655045	2.162267494	-4.649487686	-2.146427345	2.820367813	7.03952713	9.454924774	-4.776072693	-7.423301697	-12.71623306	-12.67172852	-2.224962425	-12.81016235	8.534768677	-1.133081055	-3.060899544	-3.933151627	7.508872986	10.1537262	7.513194275	7.564168549	9.05880127	5.546953201	-12.93886108
Y Zygo ant edge bot DCUR L 4	9.304114532	9.090576172	-13.55542297	19.81514587	7.198157501	8.459465027	9.13770752	-7.445606995	9.535514832	9.622701263	8.362828064	-4.62443924	8.297459412	-15.46016235	19.81791687	-6.73635025	5.476615143	8.289493561	9.997402191	-4.499356079	-2.797776031	7.89937439	5.989926529	9.186898804	-14.15180206	-19.57841034	-9.090272522	-15.38237457	-8.567254639	-15.52279663	-16.17902222	8.337298584	-14.19173126	-17.21090546	-8.770586395	-8.70884552	-8.558835602	-16.7902359	8.55651474	-19.53608246	-9.711793518	-13.54698792	5.991158295	9.14601593	9.183876038	20.57219086	7.001238251	-13.80228271	-17.30163422
Z Zygo ant edge bot DCUR L 4	7.183345795	6.40181427	-17.06578369	7.478453064	4.0823452	5.527952576	6.356461334	-27.37060547	5.488064575	7.490570068	7.133740234	-30.44624023	6.418021393	-8.890228271	7.526425171	-22.13279877	6.945978546	5.915060043	5.197686768	-30.28018494	-9.49827652	8.329460907	3.032260132	10.79453812	-14.95012207	-16.69029083	-20.60531921	-16.63180237	-33.75595093	-8.688345337	-16.8848999	7.226799011	-15.01832428	-18.95409241	-27.11608887	-27.05821533	-33.76420593	-26.94271851	4.469416428	-16.72696381	-22.50679321	-17.06839142	3.069730377	6.329524994	10.76611404	4.107598114	4.00503006	-15.39290161	-26.70503235
X Zygo ant edge bot DCUR L 3	11.05114288	8.199796295	-3.783567429	6.016456985	9.337402344	10.85983047	10.56598816	-10.09896469	10.29343872	11.95095978	9.948856354	-12.16636658	5.357128906	2.704694176	6.072346115	-5.086379242	7.268190765	10.69983215	11.21325378	-12.28719025	15.79663086	9.024908447	7.989365387	7.545050049	-5.212245941	-1.087838078	2.40999794	-5.163666153	-1.883079529	2.813746834	6.618263245	9.933203888	-5.279446411	-7.478491211	-12.96572418	-12.89972382	-1.916139603	-13.27323608	9.059600067	-1.097570419	-3.155971146	-3.893274689	7.996392059	10.56096268	7.528125	7.316073608	9.322402954	5.385804749	-13.41145477
Y Zygo ant edge bot DCUR L 3	9.332151794	8.823272705	-13.67651367	19.88645477	6.953009033	8.088266754	9.100145721	-7.581443787	9.551055908	9.528992462	8.265096283	-4.827869797	8.214073944	-15.3882782	19.89080505	-6.640470886	5.0997715	8.073920441	10.06328125	-4.710407639	-3.331228638	7.684593201	5.783592606	9.135142517	-14.23087921	-20.28076477	-8.843410492	-15.10118866	-8.936444092	-15.42906799	-16.93190002	8.222923279	-14.23954163	-17.60320282	-9.226525879	-9.178427124	-8.905246735	-16.82466736	8.223271179	-20.26104431	-10.00684128	-13.65382843	5.797503662	9.11023941	9.126634216	20.79017792	6.886753082	-14.07481995	-17.38371277
Z Zygo ant edge bot DCUR L 3	7.755665588	7.096252441	-17.72338715	8.096060181	4.565060806	6.028046417	6.908616638	-27.87394714	6.093110275	8.077920532	7.707592773	-30.90816956	6.847160339	-9.474253082	8.053712463	-22.56381989	7.551592255	6.300032806	5.738864517	-30.93667603	-9.826786041	8.937244415	3.357213211	11.46051407	-15.37700806	-16.57575531	-21.18052521	-16.98541718	-34.27421265	-9.300513458	-17.21738129	7.747154999	-15.43027954	-19.58531036	-27.56410217	-27.52026062	-34.24732666	-27.52836609	4.696443939	-16.55930023	-22.90065765	-17.77287598	3.398750305	6.952355194	11.40614166	4.690839767	4.563402557	-15.86965332	-27.20662842
X Zygo ant edge bot DCUR L 2	11.44754868	8.633234406	-3.510136032	5.761388397	9.668273926	11.0821579	10.92877045	-9.912550354	10.71205902	12.26619415	10.6178299	-12.2709198	5.115880966	2.441908073	5.753440857	-4.424607849	7.814888763	10.96904678	11.66731339	-12.2283493	15.88096008	9.430448151	8.667945099	7.686669159	-5.612836838	-0.668759823	2.831253624	-5.531515503	-1.375978374	2.47459259	6.548622131	10.63665085	-5.616278076	-7.248516083	-12.85432281	-12.84776001	-1.412303352	-13.603302	9.768287659	-0.613335466	-2.960169029	-3.419998932	8.640611267	10.90877228	7.639827728	6.880937195	9.666637421	5.294248962	-13.69029541
Y Zygo ant edge bot DCUR L 2	9.770743561	9.284473419	-13.75208282	19.61688538	7.014250183	8.020088959	9.497036743	-7.661083221	9.896475983	9.87016983	8.56769104	-5.186306	8.446772766	-15.08911438	19.62480774	-6.50895462	5.36699791	8.008599091	10.40274582	-5.408312607	-3.7055439	7.824871063	5.914939117	9.411650848	-14.15489655	-21.00117188	-8.670864868	-14.58062134	-9.421865082	-15.08496094	-17.49234772	8.625943756	-14.16151123	-18.07214813	-9.607144928	-9.588360596	-9.372459412	-16.9043335	8.291415405	-21.05765686	-10.35806885	-13.76958618	5.932370758	9.456517792	9.365679932	20.99658203	7.032736969	-14.10277863	-17.15910187
Z Zygo ant edge bot DCUR L 2	8.278509521	7.857828522	-18.63225555	8.760660553	5.149290466	6.6102005	7.63371582	-28.54430542	6.643894958	8.732430267	8.139061737	-31.38850403	7.539500427	-10.15395584	8.755670929	-23.02719727	8.353495026	6.707791138	6.41092453	-31.49003906	-10.47257843	9.545067596	3.706812286	12.21664429	-15.94015656	-16.71594086	-21.57400818	-17.29853363	-34.56747437	-10.08930969	-17.44067841	8.207081604	-15.96119537	-20.19638977	-28.20254211	-28.18368225	-34.56507263	-28.14663391	5.209810638	-16.5700882	-23.49838562	-18.6782196	3.732556915	7.614862061	12.16657867	5.358560562	5.205446243	-16.51753387	-27.85093384
X Zygo ant edge bot DCUR L 1	11.40154419	8.6063591	-3.087852478	5.740418243	9.664624023	11.0503334	10.81461792	-9.546749115	10.76594086	12.28771896	10.84083099	-12.10128555	4.842448807	2.604471397	5.843854523	-3.836369705	7.846896362	11.1398201	11.67641907	-12.09305038	16.05666199	9.51563797	8.939574432	7.734027863	-5.560578918	-0.018916322	3.321295166	-5.449958038	-1.167071247	2.588733482	6.563519287	10.85008469	-5.575478745	-6.862149048	-12.535746	-12.54473724	-1.207131386	-13.24214783	10.16711807	0.053669274	-2.794626427	-3.071424675	8.924736023	10.76885376	7.734819794	6.641683197	9.662924957	5.469577026	-13.32937164
Y Zygo ant edge bot DCUR L 1	10.39667435	9.872078705	-14.30180359	19.16990051	7.329607391	8.244786072	10.03124542	-7.839604187	10.4802124	10.53340302	9.25103302	-5.908341599	8.788657379	-15.11932526	19.17962189	-6.906465149	5.847191238	8.227358246	10.92513657	-6.057701111	-3.745213318	8.217076111	6.158578491	9.900430298	-14.04654846	-21.34937592	-8.954624176	-14.26870575	-10.05679779	-15.14603424	-17.50374603	9.199954224	-14.04218292	-18.18231964	-10.26325912	-10.19222183	-10.04351883	-17.01697998	8.616396332	-21.34934235	-10.83584671	-14.09224548	6.178674316	9.99654007	9.805602264	20.72294464	7.334090424	-14.22628174	-16.9663208
Z Zygo ant edge bot DCUR L 1	8.714883423	8.289284515	-18.96618042	9.40750351	5.716894913	7.217038727	8.222042847	-28.87079163	7.090859222	9.244216156	8.716149902	-31.58708496	7.86461792	-10.70287094	9.364639282	-23.17825012	8.991081238	7.131216431	6.92510376	-31.60080261	-11.09149628	10.06309738	4.142121887	12.54786911	-16.47394104	-16.5295105	-21.84012146	-17.96450806	-34.49116516	-10.69142532	-17.76817932	8.622834015	-16.47884674	-20.66150208	-28.32168884	-28.34539185	-34.48612061	-28.69088135	5.911447525	-16.46361084	-23.59527588	-18.91646423	4.172116852	8.200728607	12.49632874	5.87706871	5.730095291	-16.97724609	-28.61424561
X Zygo ant edge bot DCUR 4	6.35124855	3.89841156	-6.382274628	10.16661911	5.07508316	6.176155853	5.928614426	-10.59122849	5.848879623	7.59369278	5.69654274	-13.26788788	3.325433731	3.887555695	10.17326508	-8.324408722	3.05551033	6.047022247	7.281993103	-13.30688171	18.96328583	5.075221634	3.851704788	3.839354706	-2.727955246	-0.32203753	-0.899918461	-2.878874588	-5.918559647	3.778686523	8.128627777	5.669499207	-2.724834061	-5.761344528	-12.93356781	-12.92322845	-5.763897324	-10.5883812	5.197625732	-0.210118771	-5.644858932	-6.40488739	3.872796631	5.942009735	3.861811066	11.07922668	5.104776001	8.713909912	-10.74854813
Y Zygo ant edge bot DCUR 4	8.944814301	9.059619141	-16.48253632	18.90051727	6.718782806	8.648455811	9.205926514	-10.25361404	9.175157928	8.562743378	8.879219818	-5.904206467	8.886161041	-18.98659363	18.93976135	-9.361743927	6.379698563	8.632500458	8.794959259	-5.854135895	-0.105079889	8.571188354	6.498550415	9.596112061	-17.35937805	-17.38972626	-11.79758224	-18.54403534	-10.02089539	-18.9805481	-12.74868317	8.882853699	-17.36029205	-19.04687042	-9.700304413	-9.651016235	-10.00884552	-20.66601715	8.236828613	-17.34484863	-10.26166611	-16.43923645	6.507318878	9.203096771	9.589173126	19.52716827	6.700785828	-15.16535339	-20.60696716
Z Zygo ant edge bot DCUR 4	7.292480469	6.688630676	-15.63907318	6.429297638	4.023237991	5.55497818	6.381869507	-24.64165192	6.307690811	7.499180603	8.783326721	-26.16825256	3.403302765	-8.083951569	6.387360382	-22.87804413	7.0693367	5.568553543	6.230298996	-26.3266449	-8.656297302	8.532142639	5.31191864	9.893579102	-14.71712189	-13.29363098	-20.4229538	-18.18855896	-32.55507507	-8.166597748	-18.31753998	8.754137421	-14.68550873	-15.605513	-23.25941925	-23.32539063	-32.43833313	-25.85682068	6.778524017	-13.36656494	-19.28125305	-15.63348389	5.345368195	6.373250961	9.957641602	4.679434586	3.985108948	-13.578862	-25.8434021
X Zygo ant edge bot DCUR 3	6.087024307	3.750148392	-6.599860382	10.49968948	4.825673676	5.817701721	5.590441895	-10.67242126	5.701684189	7.342510223	5.730670547	-13.68265839	2.725332832	3.701340866	10.58179474	-8.361865234	2.632801056	5.741632843	7.196814728	-13.79060516	19.51625671	4.934568405	3.909027481	3.486747742	-2.95865097	-0.240331125	-0.992832947	-3.070958138	-6.128233719	3.597805405	8.730345154	5.682907104	-2.95748291	-5.535541916	-13.1389389	-13.13002777	-5.966086578	-10.47202988	4.860033035	-0.29770031	-5.932875443	-6.61479187	3.915057373	5.586798096	3.507855606	11.27682953	4.861921692	8.978968811	-10.55542984
Y Zygo ant edge bot DCUR 3	8.894390869	8.974118042	-16.95932465	18.87546692	6.453309631	8.556539917	9.221413422	-10.70621948	9.147342682	8.452326965	8.819180298	-6.286916351	8.883558655	-19.38563843	18.91555939	-9.7502388	6.445871735	8.567684174	8.684635925	-6.402641296	-0.196844387	8.389143372	6.367816162	9.627144623	-17.74276581	-17.87168732	-12.19270477	-18.72173004	-10.61051559	-19.28727722	-12.76933212	8.835780334	-17.73356781	-19.65958252	-10.40019684	-10.36758423	-10.56564484	-20.9969696	7.964549255	-17.7919281	-10.80753021	-16.91788177	6.37245369	9.196778107	9.605541992	19.73271179	6.444534302	-15.62106171	-20.94437408
Z Zygo ant edge bot DCUR 3	7.915270996	7.377780151	-16.20428314	6.823896027	4.532852554	6.05783844	6.950984192	-24.73507996	6.956326294	8.123797607	9.469804382	-26.21578369	3.509204483	-8.57987442	6.897566223	-23.45612488	7.692008209	6.013830185	6.908608246	-26.29816895	-8.961844635	9.240255737	5.880041885	10.45859222	-15.16638947	-12.68736801	-20.97018127	-18.81701965	-32.85927734	-8.570121765	-18.63963928	9.537322998	-15.17184906	-15.62835999	-23.04313202	-23.24069824	-32.68955383	-26.43138733	7.365558624	-12.70703049	-19.32292938	-16.23041687	5.873954773	6.918305969	10.49956436	5.245972443	4.48575058	-13.89995117	-26.40992737
X Zygo ant edge bot DCUR 2	5.680764389	3.488267517	-6.683589935	10.92901382	4.477866745	5.467425156	5.224085999	-10.6557991	5.479371262	6.987259674	5.649466705	-13.82308044	2.255670738	3.813011551	10.92658234	-8.365691376	2.307322693	5.445928955	6.928812408	-13.86057434	19.99407959	4.68235817	3.963330078	3.17423172	-3.035541725	0.056944233	-0.961764336	-2.861334801	-6.164588547	3.792552185	9.018626404	5.680010986	-2.985954666	-5.089897919	-13.18530731	-13.16870575	-6.076647949	-10.28122406	4.791532135	0.145906425	-6.153726959	-6.674107361	3.951344681	5.254671097	3.148426247	11.4380867	4.514979935	9.389656067	-10.24126587
Y Zygo ant edge bot DCUR 2	9.084518433	9.315048981	-17.50770569	18.6664917	6.52150116	8.700366211	9.505490112	-11.25426559	9.386727905	8.608298492	9.063349915	-6.840642548	9.137312317	-19.79682159	18.67189331	-10.28887329	6.773632813	8.718386078	8.716091919	-7.118100739	-0.203544736	8.582142639	6.493080902	9.950301361	-18.03372192	-18.36124268	-12.71856003	-18.79542542	-11.29339752	-19.7646698	-12.8725708	9.162308502	-18.0365921	-20.22537384	-11.1013176	-10.98266602	-11.21180725	-21.13761749	7.977157593	-18.43699799	-11.33494034	-17.67707214	6.544841003	9.529167938	9.968357086	19.52272186	6.546219635	-15.8559433	-21.13636322
Z Zygo ant edge bot DCUR 2	8.451244354	7.995082092	-16.56047821	7.273929596	5.039338684	6.496649933	7.505068207	-24.85212402	7.421315002	8.582306671	10.08512878	-26.1028595	3.651391983	-9.148587036	7.266754913	-23.76951141	8.307022858	6.507640839	7.499718475	-26.17297058	-9.393811798	9.972058868	6.438103485	10.93911667	-15.5871109	-12.21348419	-21.26912079	-19.5146637	-32.88338318	-9.10450592	-19.13704681	10.19398727	-15.60015259	-15.64910583	-22.72849731	-22.92899933	-32.76325684	-26.82419434	8.130233002	-12.26335144	-19.21656342	-16.56396332	6.552651978	7.537224579	10.94822998	5.895024872	5.059591293	-14.31494293	-26.86793823
X Zygo ant edge bot DCUR 1	5.59405899	3.547432327	-6.333969116	11.16161804	4.414444733	5.39061203	5.263436508	-10.31351242	5.471392822	6.753456116	5.840478516	-13.69254761	1.935320282	4.164875031	11.1519928	-7.953468323	2.409473419	5.342583847	6.82603302	-13.62789612	20.24607239	4.799506378	4.210140991	3.11144352	-2.886985207	0.655647182	-0.585405111	-2.815044785	-5.846744537	4.146216202	8.848639679	5.954584503	-2.833268547	-4.583213806	-12.91310577	-12.90295868	-5.848439026	-9.826622009	5.151444244	0.709456396	-6.032998657	-6.340289307	4.213912582	5.240054703	3.110419846	11.44742279	4.415470886	9.667089081	-9.805564117
Y Zygo ant edge bot DCUR 1	9.812984467	9.904187775	-17.98969727	18.03375092	6.787288666	9.060030365	10.03707352	-11.76209106	9.878534698	9.171836853	9.70355835	-7.560378265	9.506293488	-20.03630219	18.08558502	-10.8669426	7.233846283	9.090354156	9.201087189	-7.754946899	-0.15538106	8.955859375	6.85973053	10.49813385	-18.22791443	-18.62142639	-13.23201599	-18.46875458	-11.8741478	-20.03441467	-12.99966736	9.765975189	-18.23743896	-20.44566193	-11.66797409	-11.67831879	-11.79405518	-21.2220932	8.325505829	-18.63391571	-11.99650574	-18.09126129	6.861481476	10.02467804	10.49667664	19.1102417	6.812682343	-15.93656769	-21.16707611
Z Zygo ant edge bot DCUR 1	8.97212677	8.433411407	-16.89306641	7.895397186	5.595997238	7.069587708	8.132880402	-25.16671753	7.92538147	9.102296448	10.59043121	-26.07369385	3.887055588	-9.67609787	7.865721893	-24.16996002	8.993876648	7.103264618	8.061194611	-26.12110901	-10.05181427	10.4456192	7.038922882	11.33404465	-16.19397278	-12.05003052	-21.64458466	-20.1417572	-32.890448	-9.619715118	-19.52989502	10.55701447	-16.20193634	-16.05882568	-22.85149536	-22.91813354	-32.88442993	-27.30067749	8.890218353	-11.9941246	-19.17249908	-16.81659698	7.060264587	8.103347778	11.32757721	6.441827393	5.634170914	-14.70289764	-27.35339966
X Zygo & squamosal intersect L	12.74793167	11.57301331	5.560528564	0.912104797	11.51085129	14.54184265	13.33985443	-0.577353811	12.02813721	12.39736252	13.28225555	-3.024481392	8.331119537	10.11888351	0.9880826	2.118462753	12.90006714	14.56669006	10.84861298	-3.08037529	10.57827072	13.398703	12.06181488	12.15841446	0.145002997	7.051850891	10.67895889	0.976497459	4.755056763	10.44709473	-2.388000679	13.27344513	0.13882966	-0.32422781	-3.298783875	-3.519181824	4.831243515	-7.774026489	12.53640823	7.438562775	5.813789749	5.762378693	12.01734238	13.31249695	12.09820938	1.455775452	11.41053162	8.00149231	-7.745180511
Y Zygo & squamosal intersect L	19.71675568	18.42623138	-16.80289612	11.23608932	15.76489105	16.75464325	18.51600952	-6.66008606	19.65945435	20.15452423	17.63540039	-7.864846039	16.63871155	-10.23138351	11.08904266	-11.01910477	14.26988068	16.68320618	19.66170654	-7.810897064	1.076021194	16.88511963	14.98874817	17.35854797	-7.635585022	-19.06148224	-12.21780777	-7.529644012	-11.50113449	-10.28422089	-16.0333847	17.55088196	-7.649064636	-12.34510422	-10.50152054	-10.35769653	-11.54602509	-9.022473145	18.31231995	-18.95929871	-13.98089447	-16.97638855	14.97720184	18.68411255	17.79029999	13.09805298	15.9334671	-6.42461319	-9.020506287
Z Zygo & squamosal intersect L	5.694979858	5.072664261	-16.32637939	8.000061035	5.58991127	6.942308044	5.398881912	-29.00881348	4.333664703	6.229440689	5.223732758	-32.28180237	9.690656281	-12.05705261	7.97678833	-16.8081955	8.611728668	6.884827423	3.975281906	-32.30173645	-16.71389465	8.558515167	2.814844322	9.709784698	-19.37519684	-22.31976318	-16.11741943	-17.31193085	-26.71804504	-11.98732986	-18.58896637	5.166539383	-19.25888062	-24.00488281	-30.08190002	-30.16714783	-26.78199768	-28.41988525	6.15303688	-22.29864502	-20.84001617	-16.05574799	2.793004799	5.44357872	9.966352081	5.035751724	5.785002136	-20.84688568	-28.3918396
X Zygo & squamosal intersect	2.2447155	0.925823879	0.333988953	11.05697327	1.177208519	4.649839783	3.283330536	-2.469309425	1.836452103	2.354559326	4.032110214	-5.511422348	2.693551064	13.36710815	11.03973389	-4.744589615	2.610541344	4.667663574	1.207999039	-5.406146622	18.06022491	3.519514465	3.498548126	2.502565193	5.624540329	8.800746918	3.893531036	5.97891922	-4.118047714	13.29441376	2.042863846	4.256303024	5.585293579	4.189394379	-3.720090866	-3.687919235	-4.033985901	-1.04112978	3.505150986	8.890901184	-0.257234693	0.344971228	3.59071846	3.271166611	2.536937332	10.96594315	1.20841198	15.71451111	-1.07801981
Y Zygo & squamosal intersect	18.45619049	18.86968231	-24.10286407	8.3945755	15.1235199	18.30438385	19.18011627	-13.68726959	18.47287445	17.54178009	19.04118347	-11.71825027	18.01785431	-19.85355835	8.306783295	-18.37172394	17.02514954	18.33655701	16.61468201	-11.8818306	7.393336487	18.80078735	16.0991745	19.28435059	-15.99393616	-13.46211853	-19.7992981	-15.33156433	-15.02695313	-19.91076965	-7.574228668	19.68504333	-16.03420563	-16.74714203	-13.30662384	-13.39682465	-15.23231659	-17.06624908	17.56026001	-13.47987213	-16.00816193	-24.08049164	16.19908142	19.18031311	19.50656738	9.665714264	15.34621277	-9.988491821	-17.09013367
Z Zygo & squamosal intersect	6.191626358	5.609537888	-12.42997055	5.528868866	5.69800415	6.954312897	5.45531044	-22.08225403	5.997185516	5.96843338	9.123430634	-22.66726074	2.002025986	-10.06263733	5.542140961	-18.51679382	9.035142517	6.95406189	6.49418869	-22.75838623	-15.32663116	9.630997467	8.108729553	8.001395416	-19.25666046	-13.11497498	-15.91421204	-21.80962677	-23.80440826	-10.0513382	-21.57920685	9.288014984	-19.18444366	-15.27461395	-20.38201904	-20.38350677	-23.75658112	-26.31781006	11.41779861	-13.17716064	-12.98258209	-12.39683685	8.198557281	5.495629501	8.074028015	6.423581696	5.851350784	-16.42147827	-26.26588745
X Tooth row DCUR L 5	9.483903503	7.312387085	-2.166060829	6.022063828	8.01363678	9.822071075	9.297142029	-7.633480072	8.604277802	10.58686981	8.563137817	-8.844896698	6.551845551	5.55001564	6.023959732	-5.145281982	7.079521179	9.912187958	8.93260498	-8.910431671	14.91919861	8.569161224	6.586669159	7.472422791	-2.126789284	1.090723801	2.689859009	-1.695548248	-1.984026527	5.852329254	4.845486069	8.490060425	-2.007651138	-5.1080513	-9.903564453	-9.791748047	-2.000335121	-10.80483932	7.418925476	1.061412144	-1.137175751	-2.112565422	6.6082901	9.564154053	7.491266632	7.467034912	7.950041962	7.231440735	-10.768647
Y Tooth row DCUR L 5	11.66363373	11.63180618	-14.84892426	17.16667023	9.856858063	10.72816238	11.55445099	-7.398384094	12.01789322	12.10185471	11.16725388	-4.781295013	10.7674324	-15.22462311	17.13824615	-8.640222931	8.682243347	10.66560745	12.0190155	-4.971785736	-0.107720792	10.95539093	9.088530731	11.53186722	-13.34784698	-17.25387878	-10.3592865	-14.82909851	-8.505265045	-15.04892426	-14.64066467	11.14500656	-13.19483032	-15.40730743	-7.987277222	-7.971456146	-8.543863678	-16.02226715	11.70567856	-17.23466949	-9.728476715	-14.78143768	9.044683075	11.48887787	11.61001816	17.839151	9.808256531	-11.57326736	-16.03064575
Z Tooth row DCUR L 5	5.216923141	4.668431854	-14.87003326	5.85921669	3.120377159	4.629151917	4.831374741	-25.53317261	4.011744308	5.697462845	5.510031128	-28.79428711	5.480020142	-8.245863342	5.867374039	-19.94405975	5.939022446	4.62147789	3.838646317	-28.67737427	-10.1269455	6.846499634	2.707145882	8.840711975	-14.69629211	-17.576091	-17.98581848	-16.14384613	-30.47290955	-8.168161774	-16.48846436	5.594200897	-14.82580261	-18.29689941	-26.07023926	-26.06257629	-30.46973572	-25.38142853	4.576988983	-17.64574738	-20.23681793	-14.86602173	2.684605598	4.980779266	8.850515747	3.403070831	3.113589668	-15.14820251	-25.39900055
X Tooth row DCUR L 4	9.271821594	7.222394562	-2.444802666	5.899962997	7.820594788	9.730323792	9.195681	-7.042398071	8.380381775	10.18152237	8.372224426	-8.347705841	6.492723083	6.032135773	5.995753098	-4.891205597	7.189400482	9.952722168	8.667525482	-8.42518158	14.75078278	8.359185028	6.649777222	7.517881775	-1.58064785	1.725427628	2.919496536	-1.1967556	-1.750759697	6.474329376	4.395312119	8.401038361	-1.359602356	-4.5597332	-9.351620483	-9.184157562	-1.827731133	-10.19500885	7.581892395	1.628844643	-0.91190033	-2.387684822	6.761561584	9.291841125	7.731279755	7.294420624	7.886714172	7.578072357	-10.20894852
Y Tooth row DCUR L 4	12.38326874	12.30075684	-14.34557037	17.7204834	10.51298599	11.28318787	12.16720886	-7.421039581	12.46564636	12.70366135	11.84008865	-5.006980896	11.32159576	-15.22104034	16.47484894	-8.851586914	9.440913391	11.20458984	12.55739822	-5.149015045	0.326263428	11.61358795	8.549789429	12.07380676	-13.28817902	-16.97234955	-10.56000443	-14.58560791	-8.630887604	-15.01446075	-14.2350235	11.88721695	-13.20699921	-15.15502319	-7.944906616	-8.111474609	-8.675028992	-15.75144043	12.19460144	-16.93525085	-10.07996063	-14.40827332	8.573635864	12.02628021	11.18305893	17.28633881	10.48244781	-11.24505386	-15.71284027
Z Tooth row DCUR L 4	5.055400848	4.519207764	-15.12970428	5.956217575	3.091335678	4.600527954	4.619447327	-25.39409485	3.988315964	5.439500809	5.549750137	-28.46706238	5.270537949	-8.348686981	5.683563232	-19.57040863	5.943832016	4.611837387	3.745068359	-28.4487915	-10.38024445	6.83792572	2.513961792	8.700086212	-14.91711121	-17.68885651	-17.70284576	-16.20296173	-29.90733948	-8.308322906	-16.57251892	5.514748383	-15.04099731	-18.36739807	-25.88286743	-25.89953613	-29.92657776	-25.28917389	4.506988144	-17.77525787	-19.82809448	-15.06768494	2.440446472	4.836680984	9.005980682	3.422654724	3.198604965	-15.20878143	-25.28744965
X Tooth row DCUR L 3	9.353327942	7.343814087	-1.825423241	6.096487427	7.917527008	10.10583191	9.423654175	-6.340251923	8.397355652	10.19622726	8.67769165	-7.723816681	6.784875488	6.601791382	5.643528748	-4.679708862	7.613865662	9.905143738	8.450925446	-7.607591248	14.30927277	8.383533478	6.506310272	7.578166199	-1.115999126	2.372681427	3.501713943	-0.608107901	-1.387300301	6.941327667	3.751477051	8.590032196	-1.085129833	-4.033085632	-8.600820923	-8.387020874	-1.489094448	-9.855317688	7.313713074	2.322768211	-0.338548183	-1.853284836	6.569615173	9.397047424	7.476933289	6.941780853	7.909755707	7.823246765	-9.789386749
Y Tooth row DCUR L 3	13.0703125	12.82641144	-15.23735199	16.58419952	11.19247131	11.92890244	12.90692902	-7.43011322	13.09519806	13.28516541	12.5480957	-5.153262329	11.8267662	-14.89095917	15.83775482	-9.448918152	10.07534409	12.00164337	13.09808044	-5.363182449	0.932575512	12.17433624	9.730065918	12.72857132	-12.70397339	-16.77027588	-11.02052155	-14.16389008	-8.756947327	-14.73633728	-14.07221375	12.54063339	-12.72341537	-14.6942749	-8.126941681	-8.264148712	-8.690041351	-15.24880524	13.00019073	-16.78663025	-10.26656647	-15.2067749	9.607832336	12.74926987	12.16672821	16.63582306	11.12482605	-10.60649338	-15.19193726
Z Tooth row DCUR L 3	4.846445465	4.07399025	-14.62212219	5.677595139	3.090131378	4.631793594	4.302928543	-25.29354248	3.551279068	5.291588974	5.307390594	-28.5497406	5.474347305	-8.279737091	5.648020935	-19.03395844	5.96202774	4.655109406	3.552796555	-28.517099	-10.77593002	6.766679382	2.7929245	8.568215179	-15.17952576	-18.04814453	-17.15224304	-16.15448761	-29.24871216	-8.389080811	-16.66722565	5.332643509	-15.21619415	-18.45272827	-26.07054749	-26.05189209	-29.31747437	-25.14044189	4.637987137	-18.12070313	-19.57548828	-14.6562561	2.7005373	4.579699326	8.676786041	3.268484879	3.177808571	-15.40089722	-25.22821045
X Tooth row DCUR L 2	9.233504486	7.319983673	-0.476837826	5.596923828	7.817424011	9.9100914	9.426811218	-5.754259109	8.464887238	10.13153305	8.579433441	-7.086993408	6.95014801	7.239652252	5.617557526	-4.284580231	7.544874573	9.948735046	8.218978119	-6.949816132	14.01468964	8.697171783	6.702065277	7.833081818	-0.483017969	2.845828438	3.898241425	-0.018374306	-1.23803854	7.666078186	3.244581223	8.585816193	-0.388532376	-3.560808182	-7.841312408	-7.784320068	-1.301244736	-9.265681458	7.411981964	2.848101807	0.300394773	-0.464032412	6.713323975	9.30056839	8.013790894	6.857344818	7.733337402	8.186036682	-9.273561859
Y Tooth row DCUR L 2	13.74378662	13.44089355	-15.869841	15.21611633	11.74432602	12.64274902	13.58220215	-7.428160858	13.84730835	13.94215393	13.15388489	-5.609175491	12.59325714	-14.74307404	15.30105896	-9.870674133	10.63243484	12.68081284	13.66190338	-5.4846241	1.269340706	12.81237183	11.10850601	13.31191711	-12.30857239	-16.45147247	-11.3486557	-13.89335938	-9.020330811	-14.55597839	-13.65521088	13.17272186	-12.32192001	-14.34052582	-8.303004456	-8.299763489	-8.984288025	-14.72677002	13.6469635	-16.47629089	-10.54736023	-15.72862396	11.10628204	13.38815155	13.50764618	16.07222137	11.67407379	-10.17324677	-14.7305069
Z Tooth row DCUR L 2	4.602009964	3.845944977	-13.98338013	5.33358345	3.134122658	4.576441956	4.34653511	-25.14982452	3.454375076	5.039925766	5.116418457	-28.32135925	5.312516022	-8.450772858	5.37910347	-18.56925812	5.75634079	4.615534592	3.264562225	-28.37543335	-11.17446671	6.645925903	2.587154579	8.263314819	-15.46844482	-18.37002716	-16.78818817	-16.28802185	-28.70510559	-8.519288635	-16.87657623	5.146866608	-15.48577728	-18.50338135	-25.98257751	-25.96569824	-28.81877441	-25.06501465	4.826704407	-18.32508698	-19.28180389	-14.12178497	2.536839104	4.249068832	8.366345978	3.363192368	3.019119072	-15.59380341	-25.03126831
X Tooth row DCUR L 1	9.124487305	7.335007477	0.112839687	5.364458084	7.798370361	10.02904663	9.567154694	-5.107277679	8.250411987	9.893839264	8.53407135	-6.303367615	7.246899414	8.055548859	5.326492691	-3.931933594	7.797408295	10.10664215	8.054444122	-6.261768341	13.68029633	8.847304535	6.801864624	8.121199036	0.275605249	3.496807861	4.287537003	0.612529135	-1.000954342	8.395405579	2.568152809	8.571785736	0.269286585	-2.942122841	-6.905581665	-6.874312592	-0.967013454	-8.638423157	7.474166107	3.448247528	0.907388401	0.095843929	6.723503876	9.428079224	8.186981964	6.565574646	7.770755768	8.484675598	-8.663890839
Y Tooth row DCUR L 1	14.3977417	14.22404633	-16.06745758	14.59694672	12.37337646	13.50496216	14.26339722	-7.404807281	14.69657135	14.60953674	13.8986969	-5.78837738	13.27807617	-14.42075348	14.64134369	-10.35506897	11.33452377	13.49803162	14.37744446	-5.81176033	1.807572365	13.5837738	11.87784653	13.94629364	-11.99287338	-16.118013	-11.74818268	-13.44562836	-9.200098419	-14.45371246	-13.19049377	13.92258453	-11.86230011	-14.046875	-8.389450073	-8.338362122	-9.11422348	-14.25004578	14.54057007	-16.1265625	-10.83824158	-16.04102478	11.83347397	14.18997192	14.12910004	15.35002899	12.32312164	-9.522351074	-14.23371429
Z Tooth row DCUR L 1	4.202163696	3.699948502	-13.7002182	5.115535355	2.973062134	4.394675064	3.929937363	-24.96696625	3.238913345	4.754589462	4.938920212	-28.22901306	5.275731277	-8.588710022	5.221841049	-18.0032547	5.823882675	4.469098282	3.144542885	-28.27359619	-11.67308044	6.476412201	2.508564568	7.82117157	-15.65614471	-18.6190567	-16.31101227	-16.25231018	-27.99954529	-8.543798065	-16.92540894	4.932264709	-15.66599274	-18.57944946	-25.80176086	-25.90013733	-28.12778625	-25.00520172	4.918080902	-18.66184998	-18.86334839	-13.70175781	2.609778595	3.906777191	8.054963684	3.249754333	2.969273186	-15.86217651	-24.98996582
X Tooth row DCUR 5	6.964952087	4.67687149	-3.518803024	8.363173676	5.71524086	7.411097717	6.887617493	-7.719641113	6.127235413	7.738100433	6.021300507	-9.505127716	5.188372421	6.498575592	8.329827881	-6.702471924	4.739775848	7.423640442	6.858746338	-9.610081482	16.62727661	6.109421921	4.517450333	5.348664856	-0.419149494	1.665711403	1.161900139	-0.329914188	-4.096045303	6.581694031	5.919662857	6.100569916	-0.3522717	-4.023604965	-9.733554077	-9.750656891	-3.988570404	-8.971323395	5.241873169	1.660005569	-2.533586121	-3.504204559	4.537815475	6.991048431	5.328149796	9.578717041	5.741282654	9.316807556	-8.904505157
Y Tooth row DCUR 5	11.62334747	11.94710922	-16.81031952	16.40747681	9.819491577	11.29299393	11.86934967	-9.016733551	12.08606567	11.66037292	11.72054367	-5.838679123	11.24615555	-17.42343597	16.39871521	-10.82511597	9.530254364	11.23492584	11.41949387	-5.827343369	1.568246746	11.53892822	9.573710632	12.10447464	-15.07628326	-15.8065033	-12.35524902	-16.70726013	-9.481234741	-17.40040588	-12.34316635	11.64716721	-14.99599152	-16.47738953	-8.736675262	-8.764096832	-9.507688904	-17.8984787	11.8099884	-15.88354645	-10.45977631	-16.8039032	9.639435577	11.78419495	12.10375977	16.89586487	9.905119324	-12.3080658	-17.90341187
Z Tooth row DCUR 5	5.354834747	4.660038757	-13.8238678	5.149906921	3.163394356	4.634261322	4.775499344	-24.0777771	4.415313721	5.595543671	6.515657806	-25.96517639	3.554113388	-7.805397034	5.145173264	-19.96366425	6.130983734	4.673968506	4.368684769	-25.98250732	-9.872318268	7.071196747	3.988349533	8.292214966	-14.73085785	-15.31013794	-17.80261078	-17.12489166	-29.40205078	-7.836985016	-17.39784546	6.543984985	-14.79670868	-16.34870758	-23.30693054	-23.38959808	-29.55011597	-24.91865845	5.972541046	-15.3109436	-18.07963409	-13.85896149	3.988640213	4.800905609	8.280843353	3.709285736	3.165829468	-14.14035339	-24.86301575
X Tooth row DCUR 4	6.988076019	4.790533447	-2.950484467	8.077973938	5.757105255	7.653040314	7.127168274	-7.137734222	6.156241608	7.635599518	6.208263016	-8.942375946	5.352587509	7.025669098	8.070789337	-6.368133926	4.91330719	7.630883026	6.655962372	-8.995965576	16.27697144	6.27574234	4.710132599	5.618299103	-0.015205531	2.177596092	1.521155453	0.097520024	-3.770905304	7.114541626	5.340758514	6.165531158	0.098858827	-3.542715454	-9.163519287	-9.115607452	-3.708332443	-8.569974518	5.291005707	2.208620834	-1.97528553	-2.907731247	4.824399567	7.127400208	5.564122391	9.34443512	5.723604202	9.437063599	-8.504814148
Y Tooth row DCUR 4	12.35659637	12.60162354	-17.03046875	15.78293304	10.45732727	11.91834641	12.49174423	-9.012533569	12.70999908	12.29034958	12.32052002	-6.043982697	11.84380493	-17.17654724	15.80585632	-11.16141281	10.11611481	11.88711624	12.03370972	-5.950300217	1.90877552	12.14644547	10.17171173	12.66032333	-14.69912109	-15.59906921	-12.60098343	-16.28206635	-9.507292938	-17.14037323	-12.25383377	12.28961334	-14.65131836	-16.05136719	-8.845002747	-8.846561432	-9.591952515	-17.41638489	12.41125336	-15.7201416	-10.65887375	-17.04016876	10.18154907	12.39510956	12.65131149	16.28440704	10.51447678	-11.86151733	-17.39093475
Z Tooth row DCUR 4	5.110945892	4.528795242	-13.54368744	5.075771332	3.145453644	4.633056641	4.631439209	-24.01289215	4.260359955	5.374382401	6.389063263	-26.05737	3.688326645	-7.892878723	5.073773956	-19.52987976	6.123703384	4.610702515	4.223961639	-25.88548279	-10.21329269	6.990909576	3.846628189	8.188137054	-14.95414276	-15.59346924	-17.39347992	-17.20921478	-28.86583252	-7.961026764	-17.44692993	6.275413895	-14.95794983	-16.40430908	-23.48553772	-23.46259766	-29.00865173	-24.93029633	6.004030228	-15.61416779	-17.98262634	-13.67935486	3.868863678	4.633016586	8.094911957	3.722202301	3.176574326	-14.38729858	-24.847789
X Tooth row DCUR 3	6.772969818	4.739766312	-2.481895256	8.184669495	5.568522644	7.673514557	6.942784119	-6.449124146	5.893891525	7.419369507	6.068128204	-8.33921051	5.422076416	7.808561707	8.115106201	-6.113139343	4.986911392	7.696778107	6.26454277	-8.341300964	16.10707703	6.110016632	4.668132019	5.663549042	0.722854042	2.839840698	1.933929825	0.703665209	-3.641380692	7.857781219	4.80788765	6.11157341	0.786076021	-2.902325439	-8.407291412	-8.379220581	-3.549654388	-7.869703674	5.148146057	2.844194031	-1.484226418	-2.418053436	4.734193802	6.912538147	5.580030823	9.223497772	5.575963211	9.947111511	-7.797834778
Y Tooth row DCUR 3	13.04353333	13.30698853	-17.52586517	15.04561768	11.11427307	12.6551712	13.19354095	-9.051474762	13.46564636	12.94676361	13.08349304	-6.383465576	12.61834259	-17.10620728	15.09636993	-11.61334763	10.91491394	12.6306572	12.61674652	-6.355516815	2.622860718	12.9156601	10.9386673	13.3350235	-14.43550873	-15.3336319	-13.13049774	-15.99916229	-9.750624084	-17.12263794	-11.88162689	12.94582825	-14.43307495	-15.72449646	-8.986859894	-8.876445007	-9.790298462	-17.06618805	13.18321838	-15.40980682	-10.979216	-17.47216797	10.92848206	13.1098114	13.30069427	15.53626251	11.21153336	-11.36444473	-17.0572525
Z Tooth row DCUR 3	4.867144775	4.29432106	-13.29749756	4.931647873	3.059238434	4.593282318	4.34010849	-23.74519806	4.118362808	5.110993576	6.304603195	-25.65376587	3.476059341	-7.797910309	4.907205582	-19.0324585	6.040615082	4.612062073	4.067573166	-25.63934021	-10.67739105	6.929093933	3.907099915	7.856069183	-15.1596344	-15.79445648	-17.00580292	-17.29759674	-28.08938293	-7.846878052	-17.70825958	6.322103119	-15.21423035	-16.33311768	-23.3238678	-23.20401764	-28.25626831	-24.78803406	6.214311981	-15.82353973	-17.44676361	-13.33227997	3.858717346	4.382896423	7.768804169	3.701551437	3.109999657	-14.46424866	-24.73823242
X Tooth row DCUR 2	6.701921844	4.682041168	-2.103561974	7.966594696	5.53485527	7.822601318	6.982584381	-6.121872711	5.804719543	7.321324921	6.161162949	-7.904729462	5.651701355	8.201780701	7.930419922	-5.99101181	5.170246124	7.78299942	6.112911224	-7.905355072	15.95053711	6.277045441	4.790727615	5.672463608	1.096801281	3.201735306	2.212172127	1.038323498	-3.454111862	8.256417847	4.395001221	6.144465256	1.12894392	-2.520491028	-7.908935547	-7.92148819	-3.407007217	-7.580386353	5.116978073	3.127425766	-1.15663023	-2.031233215	4.82820816	6.907971191	5.672319794	9.12654953	5.478340912	10.01656342	-7.53572464
Y Tooth row DCUR 2	13.41884918	13.68080139	-17.60600586	14.7031601	11.49261551	13.12418976	13.5519989	-9.005828857	13.87207642	13.31242523	13.4398819	-6.460675049	12.95124969	-16.98907928	14.74568024	-11.86475525	11.33873367	13.04980469	12.95485992	-6.43526001	2.932252312	13.32453461	11.34835739	13.65937653	-14.23379669	-15.16299591	-13.31912231	-15.74418488	-9.86308136	-16.96894073	-11.79455719	13.60527802	-14.21229706	-15.47020416	-9.003291321	-8.982188416	-9.850177765	-16.709729	13.58412018	-15.20521851	-11.062603	-17.59888611	11.33672714	13.61242371	13.67848663	15.21221466	11.56333237	-10.98155594	-16.7295639
Z Tooth row DCUR 2	4.689404297	4.15019989	-13.1001358	4.819709015	3.101348305	4.538718796	4.191915512	-23.67193451	3.978978348	4.932062912	6.132922745	-25.68760986	3.584381485	-7.906343079	4.812277603	-18.75584717	5.962929916	4.546001816	3.923627853	-25.6293457	-10.8511467	6.8439888	3.823218918	7.649131012	-15.29676208	-15.95711365	-16.71727753	-17.23251495	-27.70755615	-7.968936157	-17.65729828	6.070948029	-15.33028564	-16.34538879	-23.35674133	-23.31964874	-27.86322327	-24.65552368	6.258175278	-15.97513885	-17.23686829	-13.12602539	3.800001907	4.230627441	7.636803436	3.642986298	3.128140068	-14.66141205	-24.63619385
X Tooth row DCUR 1	6.577644348	4.695240402	-1.579438972	7.736917877	5.481343842	7.955306244	6.827749634	-5.421457672	5.722105408	7.218769836	6.027422333	-7.211521149	5.880456924	8.900888062	7.776928711	-5.717570114	5.303926086	7.870037079	5.727045822	-7.213778687	15.55821381	6.319151306	4.842311859	5.728467178	1.71461544	3.743478775	2.620933723	1.729112625	-3.196014595	8.936232758	3.797071075	6.173786163	1.7576828	-1.908043861	-7.143898773	-7.186899567	-3.270984268	-6.946734619	5.05316124	3.742140579	-0.677033281	-1.511788559	4.797582626	6.85062561	5.662378693	8.899771881	5.372929382	10.34393692	-6.930805969
Y Tooth row DCUR 1	14.04194641	14.30388794	-17.93843689	14.1109436	12.14613876	13.79572144	14.29307556	-9.05655899	14.55728302	13.90564575	14.22898254	-6.695913696	13.5946167	-16.88101044	14.10636749	-12.33730469	12.08503952	13.76252289	13.41260071	-6.721497345	3.45488472	14.03919983	12.05299988	14.35230865	-13.97768402	-14.7672348	-13.72229767	-15.50032043	-10.114711	-16.83510742	-11.33725128	14.34546814	-14.0545578	-15.19759216	-9.042081451	-9.106410217	-10.10372162	-16.32965088	14.33846741	-14.86875153	-11.32130966	-17.9476059	12.07587128	14.29963379	14.40645447	14.50121613	12.20607529	-10.34599991	-16.25147552
Z Tooth row DCUR 1	4.423036194	3.818976593	-12.71763611	4.568120575	2.962471962	4.408623123	4.057242966	-23.37256927	3.728615189	4.680213547	6.076253128	-25.52593384	3.507762146	-8.049386597	4.564372635	-18.28102722	5.835102463	4.414826584	3.614919662	-25.47391968	-11.24722748	6.765401459	3.802235794	7.496068573	-15.60200195	-16.20723877	-16.23153229	-17.25640717	-27.11105042	-8.090525818	-17.70765381	5.9206707	-15.60337982	-16.2778717	-23.19637909	-23.14285736	-27.20413208	-24.45070953	6.371039581	-16.18660736	-16.78573456	-12.76819305	3.819616699	3.89208107	7.519908905	3.555925751	3.041237068	-14.84315491	-24.39065857
X PV pt post tympanic hook L	12.30888977	11.29126129	6.948509979	0.682894325	10.88433228	14.03626862	13.09534302	0.519998455	11.41385345	11.89069443	13.21108704	-0.985011387	9.094438934	11.93207321	0.702910519	2.242869949	12.95696716	14.14629211	9.893135834	-1.026741695	9.970131683	13.14565887	11.42411346	12.13399811	2.259293938	8.651165009	10.94746094	2.6326828	4.610992813	11.96747818	-3.341448593	13.22686615	2.238746071	0.917813015	-1.37045908	-1.39649744	5.109054947	-6.290684891	11.95329666	8.780778503	7.078972626	6.961540985	11.44252396	13.14034576	12.14610901	1.348987198	10.90277176	8.460559082	-6.293829346
Y PV pt post tympanic hook L	20.46137085	20.08252716	-17.21510315	9.864797974	17.45787354	17.91046448	19.92290344	-6.268283463	20.90880432	21.26229401	18.52838898	-8.580992126	17.56764221	-10.19258728	9.872529602	-11.84501343	15.96815033	17.85692291	20.64857635	-8.251325226	2.918532753	18.52658539	16.4192215	18.814711	-7.204244995	-17.62412415	-12.64185486	-6.964571381	-10.61563721	-10.22201233	-14.73766327	18.53688049	-7.302962494	-10.80353546	-10.17962341	-10.40045929	-11.42578125	-7.903305817	19.74876251	-17.7558197	-13.99581604	-17.23309479	16.48080292	19.88444977	18.85642242	11.51226501	17.35806122	-5.304107285	-7.870413208
Z PV pt post tympanic hook L	4.190121078	3.968178177	-14.7904068	6.916725159	4.858872604	5.613629532	4.196519089	-27.58793945	3.144573021	4.951977158	5.900434875	-31.5492981	8.947921753	-11.0494812	6.875289917	-15.24606018	7.375522614	5.935874557	2.883886528	-31.24561768	-16.74685364	7.365820313	2.116103363	8.584632874	-19.02203217	-23.06240387	-14.46837463	-16.85422363	-25.08043518	-11.01944656	-18.18626099	5.940290451	-18.98448029	-23.36523438	-29.53862	-29.73427124	-24.95674744	-27.3259552	5.679547882	-23.05320129	-19.74359589	-14.82355499	2.13825531	4.243268585	8.590773773	4.303698349	4.851111984	-20.05489655	-27.38287354
X PV pt post tympanic hook	2.474669647	1.132716084	1.293604755	10.19273224	1.632149887	5.317303848	3.443349838	-0.993391323	1.76832962	2.339331055	4.091308594	-3.60465889	3.907479858	14.85408936	10.2008316	-4.299642944	3.390391922	5.344290161	0.820782566	-3.673371887	16.82756805	3.873112106	3.502020645	3.166662216	7.220949554	10.02978439	4.488079071	7.192823029	-3.395188522	14.83624115	0.579890013	4.127339554	7.103762054	4.897049713	-2.622472382	-2.765759087	-3.391999817	0.006836322	3.411371994	10.17627335	1.458268452	1.253889561	3.4852005	3.462795258	3.125175667	10.2998085	1.596336842	15.87313843	-0.002674916
Y PV pt post tympanic hook	19.56280975	20.21742401	-23.82606201	7.571534729	16.74071655	19.2343689	19.91323242	-12.84108734	20.14631958	18.75161896	20.49888763	-10.82232895	18.94500275	-18.67200165	7.809605408	-18.73105927	18.71373138	19.23812866	17.61346741	-11.37481079	8.425982666	19.95477448	17.4702774	20.09799194	-14.59629364	-12.53871536	-19.9394928	-14.8007019	-14.62899017	-18.73328857	-7.398818207	20.68855896	-14.61423035	-15.212146	-13.41735992	-13.32144165	-14.61846161	-15.3393158	19.27364349	-12.70032196	-15.86723175	-23.8062561	17.45030518	19.85110016	20.16742859	8.367588806	16.75366211	-8.476302338	-15.30983276
Z PV pt post tympanic hook	4.8056427	4.183145142	-10.84008026	4.431165695	4.75835762	6.026449966	4.13901329	-21.48341675	4.999209976	4.704872513	8.034777069	-22.33895264	1.728615761	-9.566773224	4.327842712	-16.95621948	7.855866241	5.99035759	5.214562225	-22.40798035	-15.20174866	8.268497467	7.08624649	6.782382202	-19.07272034	-14.43448029	-14.22906494	-20.7509613	-22.21360016	-9.613222504	-20.97769318	8.151120758	-18.98507538	-15.25932465	-20.75608673	-20.65838165	-22.21055908	-25.41008759	10.62585526	-14.3162323	-12.15491333	-10.86041718	7.014601135	4.165859222	6.829400635	5.512999725	4.803862	-16.34528198	-25.36387787
X Pterygoid palantine intersect L	8.51745224	6.757357025	0.688472748	5.683358765	7.176623535	9.978379822	9.009030914	-4.348500061	7.61244812	8.889976501	7.988692474	-5.512546539	7.222174835	9.188439178	5.662839508	-3.752677917	7.51878891	10.00010605	7.325823975	-5.523347092	13.69909363	8.423107147	6.478155518	7.75063858	1.120261288	4.74508934	4.510058975	1.562378979	-0.930858994	9.093972015	1.813503265	7.993050385	1.137437725	-2.185890198	-6.047040558	-5.945156479	-0.974458218	-7.306641388	7.024440002	4.722106171	1.464702702	0.625048304	6.474629974	8.961534882	7.811695099	6.737984467	7.335361481	9.325111389	-7.405040741
Y Pterygoid palantine intersect L	15.32144165	15.53765259	-16.91612396	13.83215179	13.29009247	14.53114014	15.40391541	-7.668538666	15.8732666	15.50916748	14.88207855	-6.494929504	14.27176361	-14.72821198	13.79692993	-11.51154938	12.43923645	14.64050293	15.16343231	-6.508795166	2.710740852	14.56569214	12.81095123	14.94752808	-11.85956192	-15.43075714	-12.56364136	-13.30233307	-9.697651672	-14.65975952	-12.69168167	14.89203949	-12.0316864	-13.98662415	-8.670920563	-8.673522186	-9.677542877	-13.9067215	15.75995941	-15.43892822	-11.4030983	-16.91227722	12.81754608	15.33443146	15.06009064	14.63718262	13.32101135	-8.88946991	-13.94188843
Z Pterygoid palantine intersect L	3.931089401	3.349206924	-13.18031921	4.941912079	3.088640976	4.50794754	3.635868073	-24.65284271	3.187456894	4.31117363	4.984345245	-27.40009766	4.93507843	-8.532580566	4.941112518	-17.26851959	5.710297775	4.50552597	3.076242638	-27.37703247	-12.12823944	6.435237122	2.793369102	7.577861786	-15.93210754	-18.57825775	-15.8164856	-16.57875366	-26.9803894	-8.539587402	-17.27289429	4.977682877	-15.89852295	-18.27823334	-25.24118958	-25.24275818	-27.020578	-24.92277679	5.434335327	-18.55413818	-18.07545013	-13.19541626	2.794440651	3.631119537	7.562154388	3.206106949	3.082589912	-16.07195892	-24.92692871
X Pterygoid palantine intersect	6.954885101	5.300915146	-0.347812676	7.213588715	5.748129654	8.207608032	7.332566071	-4.467811966	6.032660675	7.574721527	6.594065857	-6.009762955	6.324375916	9.576074219	7.185665131	-4.76811142	6.034418106	8.266197205	5.777057266	-6.094549179	14.99845428	6.981430054	5.359405899	6.315014267	1.926479912	4.722684479	3.500049591	2.192806435	-2.288883591	9.563361359	2.580104256	6.643235779	1.766883087	-1.458127213	-6.276543045	-6.252005386	-2.27881031	-6.512114716	5.73604393	4.737789917	0.476277542	-0.299138236	5.345009613	7.218016052	6.330284119	8.240254211	5.68972435	10.6062645	-6.414431
Y Pterygoid palantine intersect	14.95841217	15.44784088	-18.00742645	13.24726563	13.08807678	14.73842163	15.35180969	-8.816490936	15.70425568	15.10777435	15.07833252	-6.968301392	14.52943878	-16.21030579	13.34238434	-12.57616959	12.91326141	14.7494812	14.62400818	-6.953992462	3.757107925	14.8687973	12.96327972	15.09199524	-13.1720932	-14.74080048	-13.73001404	-14.55744019	-10.19227295	-16.21329498	-11.45357437	15.13362427	-13.06338654	-14.63869476	-8.99263382	-8.990791321	-10.21534348	-15.17735443	15.60558167	-14.76925812	-11.64377289	-17.99414825	12.96586151	15.42397766	15.17831879	14.02667542	13.17779083	-9.493865967	-15.0294342
Z Pterygoid palantine intersect	4.099283981	3.46061554	-12.63889618	4.55438385	3.023282433	4.507631683	3.612083054	-23.56993713	3.486269379	4.298353958	5.610126114	-26.04447937	3.713126373	-8.229473114	4.563194656	-17.4656311	5.81020546	4.507958221	3.446940613	-26.03367004	-11.88607254	6.606021881	3.522052002	7.257381439	-15.86690369	-17.12338257	-15.74520416	-17.20609894	-26.61460266	-8.227557373	-17.77122803	5.570832062	-15.83405457	-17.00527954	-23.91539307	-23.91580811	-26.56947632	-24.46064606	6.190277481	-17.22265778	-16.97573547	-12.6412178	3.533345413	3.61895256	7.237522125	3.471782303	3.022692299	-15.30773773	-24.52181396
X Pterygoid DCUR L 3	8.385196686	6.653238678	1.255237389	5.491842651	7.095330048	10.0077919	8.932505035	-3.541162872	7.423622894	8.755937195	8.112259674	-4.774922562	7.372621918	9.891040039	5.429857254	-3.49046669	7.64145813	10.06856766	7.048995209	-4.790072632	13.33714142	8.43575058	6.581532288	7.902990723	1.792675209	5.322993088	5.052117538	2.047299385	-0.632512712	9.910560608	1.043669224	8.062496948	1.759196472	-1.452517414	-5.095299911	-5.075037766	-0.576299429	-6.714510345	6.979825592	5.277603531	2.005793953	1.198099422	6.509931183	8.975370026	7.884051514	6.587573242	7.097257996	9.677620697	-6.774700928
Y Pterygoid DCUR L 3	15.98130798	16.18819885	-17.25153046	13.10858307	13.95300446	15.30743408	16.09230042	-7.700012207	16.57932587	16.06925964	15.78712769	-6.641500854	14.90769043	-14.471521	13.08488159	-11.91919937	13.21203461	15.40560455	15.71027069	-6.624117279	3.082546043	15.40599365	13.5486145	15.69765625	-11.32374725	-14.97213593	-12.93588867	-13.01204071	-9.791135406	-14.49276276	-12.32272949	15.77460022	-11.51377106	-13.56609955	-8.785367584	-8.778446198	-9.803889465	-13.42858582	16.50683899	-15.02401886	-11.66016617	-17.21312561	13.50074615	16.11499329	15.68625946	13.76292725	14.02102356	-8.31340332	-13.38540344
Z Pterygoid DCUR L 3	3.548840332	3.036785126	-12.74172745	4.810914612	2.983516502	4.459966278	3.407460403	-24.43850708	2.920676613	4.031880951	4.702483368	-27.22985535	4.926523209	-8.488484192	4.71503334	-16.766745	5.687960815	4.403530121	2.862903023	-27.2227478	-12.64192276	6.278638077	2.764126396	7.242456055	-16.18671875	-18.78668518	-15.23402863	-16.55515137	-26.3522522	-8.589653015	-17.43808746	4.708908844	-16.29670258	-18.2702179	-25.29248505	-25.30345306	-26.21293335	-24.71493225	5.427615738	-18.75318146	-17.51702423	-12.79071121	2.785742188	3.362858963	7.18265152	3.20847435	3.001906013	-16.22992249	-24.7372757
X Pterygoid DCUR L 2	8.279408264	6.63007431	1.816856575	5.163183212	7.04879837	10.05033417	8.840958405	-2.841382217	7.307630157	8.591186523	8.300448608	-3.95255127	7.749530029	10.65347214	5.336396027	-3.181580162	7.759672546	10.10521774	6.735301971	-4.036561966	12.93519287	8.541300201	6.802484131	8.105226135	2.588105965	5.799129486	5.399395752	2.498112488	-0.435800362	10.61583633	0.323778224	8.304199982	2.482360077	-0.72788825	-4.334383392	-4.264834976	-0.326751304	-5.98577919	6.883834839	5.791682053	2.740327644	1.814546394	6.764871979	8.871576691	8.060831451	6.460632324	6.973851776	9.912670135	-6.046693039
Y Pterygoid DCUR L 2	16.72025604	16.82048035	-17.60196381	12.42896957	14.68550262	15.94869995	16.68864899	-7.533946991	17.25058746	16.67116241	16.72775879	-6.680603027	15.52430878	-14.35848846	12.29630356	-12.21844864	13.91917725	16.11199799	16.22727966	-6.668452454	3.812144089	16.21224518	14.29534607	16.29432831	-11.10681686	-14.49879913	-13.27477112	-12.75180283	-9.890331268	-14.27993011	-11.94879532	16.65059204	-11.18316956	-13.22084198	-9.11281662	-9.135318756	-10.02276306	-13.14058075	17.27828064	-14.49455566	-11.92896805	-17.53821869	14.16783142	16.69904785	16.39761353	12.98764191	14.75943909	-7.685083008	-13.13664551
Z Pterygoid DCUR L 2	3.111118126	2.571231842	-12.28928223	4.463464355	3.005948448	4.194558334	2.9081007	-24.18825378	2.5076231	3.913322449	4.507169342	-27.01972961	4.77006073	-8.505651855	4.728983688	-16.38717804	5.421997833	4.133981323	2.762205887	-27.05559998	-12.90368347	5.997236252	2.789072037	6.799298859	-16.33674774	-19.13712463	-14.5717392	-16.45371704	-25.64300842	-8.537677002	-17.64689331	4.808909225	-16.51388397	-18.44044342	-25.27529602	-25.25651855	-25.35986633	-24.37559509	5.361335754	-19.15997772	-17.17736053	-12.34048691	2.851237297	2.87583065	6.754501343	3.201209641	2.969524002	-16.24062958	-24.42919769
X Pterygoid DCUR L 1	8.141721344	6.738162231	2.570007706	5.087466431	6.935738373	10.33278351	8.901859283	-1.906080246	7.287665558	8.51140213	8.509488678	-3.120932388	8.144577026	11.33900681	5.089684296	-2.916630363	7.986431122	10.31393585	6.470288086	-3.202926254	12.47263947	8.653274536	6.892855835	8.342236328	3.20068779	6.398125076	5.80581131	3.081414032	-0.174064267	11.44078979	-0.527731228	8.451568604	3.190406609	-0.040543902	-3.457444	-3.359185791	0.230078673	-5.433306503	6.836683655	6.371012497	3.284857559	2.597878456	6.89291153	8.940948486	8.33956604	6.251446915	6.893561554	10.19978333	-5.404936218
Y Pterygoid DCUR L 1	17.47939911	17.6269928	-17.89385071	11.55986938	15.4251709	16.80765991	17.41463776	-7.491183472	17.99746399	17.36644745	17.586409	-6.719626617	16.22162628	-14.13945465	11.54790878	-12.6404541	14.79984283	16.93375549	16.8192337	-6.804741669	4.442183685	17.00081787	15.10342255	17.09073029	-10.75830078	-14.1416748	-13.60768433	-12.5278656	-9.915048981	-14.04728394	-11.61878052	17.51028748	-10.82401733	-12.7490181	-8.984873199	-9.139466858	-10.46942062	-12.355616	18.14807281	-14.12298431	-12.32505112	-17.8785141	14.88106842	17.4247818	17.15114441	12.21205673	15.58940735	-7.027378845	-12.35575485
Z Pterygoid DCUR L 1	2.898295403	2.114803505	-11.9597084	4.499159241	2.943677711	3.971657181	2.453831673	-24.07297211	2.123476791	3.724301529	4.37699852	-26.87470398	4.716072464	-8.401979065	4.559691238	-15.9661499	5.582876205	3.946606827	2.543770027	-26.93510742	-13.21489563	5.813958359	2.835727882	6.381793976	-16.84624176	-19.62017975	-13.85460205	-16.41079407	-24.94191589	-8.433506012	-17.8870285	4.347772217	-16.84794922	-18.58054352	-25.23622589	-25.07957153	-24.79245911	-24.20720367	5.21166687	-19.57735901	-16.75843506	-11.9569519	2.816542053	2.443302345	6.366213608	3.151481628	2.902783775	-16.4098877	-24.14711304
X Pterygoid DCUR 3	6.852896881	5.394734573	0.336640739	7.00554657	5.75469017	8.416751862	7.396923065	-3.781084442	6.103989029	7.43367691	6.781307983	-5.267150497	6.567564392	10.37500153	6.937612152	-4.425725555	6.341106796	8.521112061	5.578699875	-5.300363541	14.63395538	7.108846283	5.457508469	6.554915619	2.513412857	5.375426865	4.019690323	2.690487862	-1.887647247	10.3217308	1.763218689	6.762815857	2.507373619	-0.882661057	-5.30434227	-5.281077576	-1.793668938	-5.953881454	5.63754921	5.386327362	1.106437969	0.356336451	5.4699543	7.478063965	6.560806274	7.999802399	5.727512741	10.86411896	-5.897254562
Y Pterygoid DCUR 3	15.73287201	16.16972504	-18.26540833	12.67861404	13.79447784	15.48796234	16.0979599	-8.770928955	16.44552765	15.7084137	15.8982666	-7.073556519	15.14484863	-15.92518158	12.70639572	-12.8615799	13.67693939	15.53509979	15.17136078	-7.06135025	4.18473053	15.6352829	13.6890686	15.858255	-12.68738098	-14.40516205	-14.06600647	-14.15995178	-10.28765564	-15.86321259	-11.12590256	15.94161682	-12.70676727	-14.32915497	-9.065306854	-9.06156311	-10.27869492	-14.46982574	16.38594971	-14.42838287	-11.9446991	-18.2268158	13.66166687	16.12593231	15.90489044	13.33867188	13.86176605	-8.829884338	-14.42488861
Z Pterygoid DCUR 3	3.704386139	3.142303848	-12.33232498	4.523713303	2.992702484	4.47475853	3.341726303	-23.53059692	3.163368607	4.07243576	5.313193893	-26.00959778	3.712166977	-8.361667633	4.465179443	-17.07153473	5.716464233	4.451008606	3.26481514	-26.04515381	-12.43252182	6.489376068	3.379535294	6.972894287	-16.17131195	-17.62061768	-15.18311768	-17.20040894	-25.95030518	-8.373986816	-17.8845459	5.302304459	-16.19180756	-17.12935638	-23.77938232	-23.83786621	-25.84370117	-24.47994385	6.223171234	-17.61282806	-16.51074982	-12.29763412	3.40403862	3.318889236	6.93054657	3.326295853	2.955435753	-15.58562012	-24.45528259
X Pterygoid DCUR 2	6.81877594	5.404438782	0.956835175	6.836774445	5.768196106	8.578055573	7.497612	-3.150687599	6.011133194	7.353214264	6.94492569	-4.556934738	6.873182678	11.11828918	6.889099121	-4.208064651	6.719628143	8.671351624	5.442600632	-4.596051407	14.03883362	7.269561005	5.441120148	6.790154266	3.068449593	5.871331024	4.419064713	3.205315781	-1.567326069	11.11749268	1.046955681	6.86705246	3.048670959	-0.254031754	-4.411587906	-4.440930557	-1.523129654	-5.420403671	5.563752365	5.847730637	1.810403252	0.937292862	5.479607391	7.529547882	6.782917786	7.83684845	5.744826889	11.10981903	-5.39869194
Y Pterygoid DCUR 2	16.38746796	16.76876526	-18.51113434	12.16812515	14.46900787	16.17762604	16.65851898	-8.672688293	17.0777298	16.14380646	16.65846558	-7.143585205	15.69809418	-15.53325348	12.1402298	-13.09101868	14.28850098	16.22776642	15.60572662	-7.124784088	4.645695114	16.25245667	14.37055206	16.35585175	-12.33726349	-13.938591	-14.37997589	-13.90597076	-10.22800598	-15.50856781	-10.78418427	16.59213867	-12.30608292	-13.89898376	-9.095001984	-9.103570557	-10.23844299	-13.91996307	17.14950714	-13.95731201	-11.91957474	-18.39392395	14.3047287	16.66072083	16.45558014	12.72523575	14.5680481	-8.188909149	-13.89701233
Z Pterygoid DCUR 2	3.212649155	2.676273727	-11.93667526	4.209145737	2.742229271	4.182455826	2.901079178	-23.38787994	2.778495598	3.868064117	5.09729805	-25.83433838	3.549856949	-8.257794952	4.185203934	-16.65570068	5.379558182	4.150812149	3.029304886	-25.84411316	-12.68334656	6.193592834	3.146500015	6.549498749	-16.31763611	-17.99300842	-14.58977661	-17.08841858	-25.33137207	-8.297795868	-17.75386047	5.098768997	-16.30762939	-17.12222443	-23.79899139	-23.8431076	-25.13609772	-24.22839508	6.126457596	-17.99126587	-16.17182922	-11.83370209	3.198213005	2.883189964	6.444274902	3.253735352	2.718869781	-15.63536377	-24.2329895
X Pterygoid DCUR 1	6.672422791	5.275805283	1.558891201	6.681528473	5.667329407	8.51720047	7.516807556	-2.478834724	5.802782059	7.218754578	6.969707489	-3.814180756	7.132299805	11.93601837	6.645098877	-3.860084534	6.917417908	8.713684845	5.266627121	-3.865169907	13.58209534	7.285774231	5.390671921	6.953199768	3.681609344	6.489887238	4.725217056	3.69236145	-1.268103695	12.06555786	0.338201594	7.013586426	3.698950958	0.410289192	-3.432271576	-3.49203949	-1.318957138	-4.818731308	5.450358963	6.514841461	2.540078354	1.534541893	5.432926178	7.480266571	6.966996002	7.514411926	5.618204498	11.48005371	-4.785967636
Y Pterygoid DCUR 1	17.10159454	17.46309357	-18.76615295	11.38475723	15.2220108	16.86772003	17.31920319	-8.59564743	17.77763062	16.72295227	17.5036911	-7.256882477	16.39055481	-15.20274353	11.43367538	-13.52296753	15.2219696	17.01291351	16.06174927	-7.270011902	5.240398026	17.02021179	15.20965729	17.1185318	-11.97532501	-13.42014923	-14.71833954	-13.48390503	-10.26421967	-15.11548309	-10.37658615	17.46676788	-11.96434937	-13.37163239	-9.285816956	-9.256575012	-10.63256302	-13.36144714	17.99890137	-13.44230042	-12.11402359	-18.7122467	15.0533905	17.31534729	17.06696167	12.07398758	15.31304626	-7.552830505	-13.38295135
Z Pterygoid DCUR 1	2.777129364	2.220428467	-11.4015213	4.146979523	2.631972504	4.054797745	2.484958649	-23.22099304	2.395804977	3.574853516	4.927449799	-25.54419861	3.451678467	-8.173805237	3.867051697	-16.36985931	5.220082092	4.022187424	2.781299973	-25.57833405	-12.89832001	6.057331467	3.042464447	6.128164291	-16.55780182	-18.27520294	-13.89867554	-17.12906189	-24.64028625	-8.122031403	-17.89668274	4.954205704	-16.53375244	-17.13565674	-23.59064178	-23.57841492	-24.328508	-24.00527344	6.147433853	-18.27261963	-15.57089844	-11.35461273	3.068758583	2.482960892	5.992791748	3.391439819	2.646460915	-15.73386536	-24.01087189
X Pos parietal DCUR L	11.63916321	10.76498108	8.08375473	1.466817093	10.19588318	13.89838409	12.53162079	2.323478699	11.05275574	10.72059784	12.64571533	-0.344889617	7.365796661	13.67325134	1.394198036	4.151549911	12.88788452	13.88553619	9.133045959	0.026352176	10.50469284	13.16913605	12.7551239	11.61142502	3.162585449	11.50015259	12.87267456	3.771228409	5.691047287	13.30419922	-4.53711319	13.21149292	3.22339859	3.824427795	-0.16582855	-0.174293506	5.716932678	-4.67109642	12.65501633	11.49288788	7.593112183	8.122381592	12.75881119	12.45401688	11.50637283	1.088021183	10.0039444	10.15198441	-4.52740593
Y Pos parietal DCUR L	23.14875336	22.53843536	-19.3734848	7.083601379	19.21741333	19.78416595	22.38117371	-7.960346985	23.20071106	23.21022339	21.87310791	-11.81552429	19.96968231	-10.86892853	7.166360474	-14.53030701	17.74759979	19.80045776	22.98395844	-11.64754868	3.640929794	20.8752655	18.12159119	21.75942078	-6.887522888	-19.00438232	-15.01161652	-5.663222504	-13.88131409	-10.74647598	-14.69274292	20.96817322	-6.793309021	-12.45098648	-13.02079773	-13.23110504	-13.90199585	-7.320245361	21.31956482	-19.0470871	-17.20483704	-19.74587708	18.1509491	22.48417969	21.86233521	9.874323273	19.33851624	-4.622076035	-7.418228149
Z Pos parietal DCUR L	6.486808777	6.096546936	-15.90507813	9.30759201	7.326145935	8.853907776	6.040955353	-28.78215942	5.786598587	7.200215912	6.479098511	-31.65584412	10.05277328	-14.60249481	9.245021057	-16.85180664	10.37864685	8.889173889	5.122649765	-31.29125671	-19.8858017	9.757849884	4.811671066	10.58824692	-22.56531982	-21.94239044	-15.69745483	-19.45871277	-24.44565735	-14.46679535	-21.02512665	6.785596466	-22.36636047	-24.90308838	-29.97598877	-30.00488892	-24.49965668	-29.16846008	8.668968201	-21.93105011	-18.98924866	-16.09463959	4.858034134	6.073075867	10.59894562	7.041586304	7.532282257	-22.12221069	-29.53821411
X Pos parietal DCUR	2.999941063	2.066427231	3.266523361	9.664619446	2.068078995	6.242559433	4.082591629	1.376841831	2.732584381	2.333469772	5.939769363	-2.531741905	2.507163429	15.96589966	9.627964783	-1.616316032	4.63257637	6.331052017	1.057125664	-2.68685627	16.96290131	4.830629349	5.886248016	3.65557785	7.761248016	13.41744843	7.399525452	7.640724182	-1.724657249	15.90631561	-1.290080357	5.868437958	7.743066406	7.291344452	-0.81411972	-1.146362495	-1.737312508	1.370181179	5.59117012	13.08278198	2.301346016	3.164245033	5.882227325	4.150619507	3.658658218	8.756613922	2.083636856	17.08417511	1.454751015
Y Pos parietal DCUR	22.53832397	22.7583725	-25.71727295	5.35387001	18.8681015	20.95511169	22.44183502	-14.23202667	22.46663513	21.10142517	22.8454422	-14.58916321	20.98332672	-18.55577545	5.306826782	-20.30132141	20.09080658	21.25131989	20.45511322	-14.67702026	8.46754837	22.07201538	19.13174591	22.77612915	-13.89479828	-14.48322144	-21.63469543	-12.22542191	-16.96790924	-18.48509064	-7.878123474	22.80675507	-13.9274231	-16.21392365	-15.09170074	-15.19865417	-16.951474	-14.31593323	20.86754761	-14.40759125	-19.13288269	-25.68685913	19.14497833	22.52879181	22.78255615	7.123010254	19.03046875	-8.364917755	-13.94581299
Z Pos parietal DCUR	7.11266098	6.557131195	-13.10265656	7.185210419	7.583898163	9.009288788	6.012214279	-23.46653137	7.249346161	7.121092224	10.15906677	-24.0525528	3.321550369	-12.83627167	7.150127411	-17.68125153	10.73095322	8.857567596	7.180115509	-23.89220886	-18.21049805	10.7422142	9.340470123	8.758761597	-22.27080841	-15.08866425	-15.57213593	-23.43584137	-22.02909241	-13.03205109	-23.38441162	10.16446075	-22.26346588	-17.75392914	-21.89029083	-21.86260986	-21.98567657	-27.72538452	13.05119019	-14.48701172	-13.20253143	-13.01680298	9.323162079	6.055382538	8.77636795	8.169857788	7.556109619	-19.09724121	-28.59643555
X Pos interparietal DCUR L 3	10.14623032	9.606577301	8.487742615	2.728865051	8.899069977	12.7429039	11.30686722	3.377544785	9.54462738	8.995518494	12.83291473	0.278851199	6.533721924	14.98377228	2.771995926	4.205448532	11.73397903	12.7231163	7.643531799	0.288016129	11.26299438	12.18227081	12.2341629	10.38520279	4.553054428	13.20546112	13.08438721	4.966272736	5.458441925	14.86069794	-4.751785278	12.84249725	4.404449844	5.613157272	0.588744688	0.686136007	5.31043129	-2.997484398	11.99268799	13.19009705	7.577350616	8.674629974	12.23412094	11.28258209	10.34143906	1.870209503	8.648665619	11.61683884	-2.908629417
Y Pos interparietal DCUR L 3	24.44105225	24.04468079	-21.20166931	5.50134201	20.25213776	20.88955078	23.77021637	-9.560632324	24.44120331	24.39360352	22.89350586	-13.35635834	21.43592224	-11.96547699	5.495259094	-16.40648651	19.14522095	20.9646759	23.86382446	-13.33681335	4.449045944	22.28518219	19.45043182	23.37246857	-7.696425629	-18.53637848	-17.14613495	-5.825971603	-15.25113678	-11.5393837	-13.6703537	22.86438904	-7.452908325	-13.06653137	-14.5031662	-14.71365356	-15.46994171	-7.691307831	22.0650116	-18.52387848	-18.69816437	-21.50011139	19.45800171	23.83772278	23.37354126	8.447359467	20.50536041	-4.587118149	-7.927030945
Z Pos interparietal DCUR L 3	7.085210419	6.3268116	-15.85830536	9.405319214	8.109173584	9.841000366	6.602664185	-28.5151947	6.524211884	7.579111481	8.060201263	-30.406427	9.691545105	-15.20529175	9.422648621	-16.7726181	11.2699379	9.83427124	6.030570221	-30.42552795	-20.85823059	10.68999329	6.127194214	10.55746918	-23.72600555	-20.8474762	-15.81360016	-20.99971924	-23.29986267	-14.93546753	-22.66706238	8.077082825	-23.50639801	-24.39332275	-29.17662964	-28.93309021	-23.45921173	-30.15505066	10.29383469	-20.90371857	-17.70644226	-15.67487183	6.107527924	6.555570984	10.65296402	8.152381134	8.176592255	-23.11895599	-30.40832214
X Pos interparietal DCUR L 2	9.062796021	8.618939972	8.36233139	3.354002762	8.003692627	12.06333618	10.48002319	3.780965805	8.765496063	7.999356842	12.00333481	0.246597862	5.889467621	15.81228638	3.401581955	4.045421219	11.09208374	11.94321136	6.679408264	0.318371177	11.78715439	11.39065704	11.71829224	9.670517731	5.394944382	13.88092194	12.89227753	5.675839233	5.030405426	15.82191162	-4.763161469	12.15898972	5.208596802	6.512549591	0.834655285	1.06461134	4.844221115	-1.820700645	11.53684235	13.81603546	7.341619873	8.337998199	11.70006866	10.43534927	9.514477539	2.5173172	7.71185379	12.84524078	-1.642658806
Y Pos interparietal DCUR L 2	25.06815033	24.63818207	-22.36362915	4.721265411	20.735289	21.50282898	24.27944946	-10.44881897	24.92548218	24.67039185	23.61876373	-13.98085175	22.1587326	-12.53337784	4.73880043	-17.29911499	19.96348724	21.54007263	24.24065399	-13.96037903	5.105577469	22.90461273	20.00199432	23.97696075	-8.186647034	-18.12134552	-18.32770691	-6.104359818	-15.87943115	-12.36113892	-12.95238342	23.51112518	-8.035309601	-13.15598297	-15.19529724	-15.1992218	-16.10540161	-8.213124847	22.4209198	-18.18268433	-19.24657898	-22.48834381	20.0343811	24.32148132	23.96681824	7.553794861	20.89896088	-4.584375763	-8.149911499
Z Pos interparietal DCUR L 2	7.164530945	6.583575439	-15.75911255	9.155799103	8.371003723	10.03154144	6.801430511	-27.96919556	6.759482574	7.738772583	8.653731537	-29.83806152	9.12513504	-15.24028931	9.170095062	-16.75231781	11.52511749	10.08065567	6.260232544	-29.82537842	-21.24933014	11.04796219	6.843869781	10.40503616	-24.09695435	-20.20857544	-15.65721588	-21.66105804	-22.55444031	-15.11271057	-23.23440399	8.55775528	-24.01612701	-23.88715973	-28.1925354	-28.01592712	-22.77303314	-30.54291077	10.94241943	-20.2258255	-16.94176941	-15.72763672	6.778482819	6.758216858	10.4939064	8.559052277	8.392817688	-23.17600555	-30.48252563
X Pos interparietal DCUR L 1	8.002539825	7.604631805	7.998061371	4.189895248	6.990081787	11.27498856	9.533953857	4.038578415	7.890338135	7.067236328	11.22775345	0.172592223	5.274043655	16.50375671	4.190997314	3.680038071	10.35159836	11.0518425	5.659685516	0.190438426	12.32369232	10.4527916	11.08022766	8.837767029	6.246302414	14.51147766	12.55586929	6.358723068	4.292525482	16.4712326	-4.656807709	11.43568039	6.014553452	7.360482025	1.055070019	1.154367638	4.193821716	-0.783976078	10.94804001	14.4035202	6.890333557	7.929702759	11.09520721	9.511830902	8.605294037	3.197799683	6.892990112	13.98578186	-0.639261389
Y Pos interparietal DCUR L 1	25.3689743	24.95250854	-23.36451721	4.178865814	21.06076965	21.89459991	24.58414459	-11.2265892	25.26076508	24.77809296	23.94256744	-14.52113495	22.74353027	-13.29056549	4.122718811	-18.12035828	20.4898941	21.95435638	24.29457397	-14.55408783	5.816851425	23.53557129	20.41768494	24.39703369	-8.844656372	-17.70918121	-19.30355835	-6.595237732	-16.46481323	-13.24895782	-12.16916428	23.78454742	-8.718508911	-13.51468353	-15.55413513	-15.58232117	-16.65478973	-8.784791565	22.54037323	-17.79287872	-19.73113098	-23.51150513	20.41297302	24.64993134	24.45039825	6.908964539	21.01184235	-4.875786209	-8.780823517
Z Pos interparietal DCUR L 1	7.19912262	6.907968903	-15.71066742	9.065727997	8.576885223	10.22416306	6.881595612	-27.37773132	6.980626678	7.775523376	9.096311951	-29.2055542	8.43503952	-15.21481628	9.049641418	-16.93160858	11.74331284	10.2150177	6.686696625	-29.15456238	-21.43188477	11.14374084	7.493295288	10.39112701	-24.28552246	-19.48777771	-15.60912933	-22.26688843	-22.01836243	-15.21126404	-23.74036713	8.949929047	-24.2865097	-23.19133759	-27.16408997	-27.04253845	-22.2567688	-30.71115417	11.65327148	-19.49184723	-16.10289459	-15.66851349	7.487553406	6.830953979	10.37374344	8.810006714	8.662849426	-23.0820694	-30.59378357
X Pos interparietal DCUR 3	4.202093506	3.371054459	4.872336578	8.019219971	3.220057678	7.590750122	5.399545288	2.698432732	4.338187027	3.200727081	7.713617706	-1.271359825	2.771700859	16.68265381	8.075265503	0.17840035	6.248378754	7.579911041	1.978356934	-1.733239174	15.87344513	6.319361877	7.497605133	4.919921494	7.779585266	14.40773468	9.350108337	7.626982117	-0.024227123	16.67824707	-2.376612473	7.626056671	7.708430481	8.0254776	-0.100790083	-0.034702978	-0.06585393	1.537122059	7.160769653	14.12003784	4.050732803	4.758769608	7.465944672	5.447570038	4.822864532	7.131984711	3.288630295	16.88609467	1.325848007
Y Pos interparietal DCUR 3	23.98109436	24.17390747	-25.7272522	4.251367569	19.99535675	21.61868439	23.71812592	-13.87815247	23.91796722	22.7742157	23.68849792	-15.18413849	22.20889587	-17.23298187	4.304814911	-20.39178925	20.7210968	21.58139191	22.0501236	-15.11030579	8.244669342	23.05995178	20.09466095	23.97913666	-12.46695251	-15.24792633	-21.49750977	-10.35216904	-17.56190338	-17.15371857	-8.892321014	23.73127747	-12.44023056	-15.61662445	-16.21597443	-16.26158142	-17.52641907	-12.62543182	21.81589355	-15.26493225	-19.82218018	-25.78525085	20.10014801	23.79346619	23.91820984	6.586750793	19.97342224	-7.26561203	-12.60515213
Z Pos interparietal DCUR 3	7.333538055	6.646160126	-13.75821991	8.040870667	8.15573349	9.899033356	6.656130219	-24.5638504	7.21599884	7.476282501	10.30167236	-25.41154175	4.798723221	-13.84998169	8.068245697	-17.60802917	11.36693573	9.922111511	7.472657013	-25.16977539	-19.93761444	11.37589188	9.225392151	9.242359161	-23.4835144	-15.9775116	-15.62498932	-23.63106842	-21.83757935	-13.92616272	-24.27408142	10.35305634	-23.5392746	-19.28973694	-22.86198425	-23.01381378	-21.69533386	-28.97062988	13.10881195	-15.62660828	-13.79664154	-13.5036438	9.220478821	6.642378235	9.201634979	8.807494354	8.239157104	-20.9379837	-29.77225647
X Pos interparietal DCUR 2	5.06683197	4.386951447	5.9344841	7.060327911	4.102494812	8.530906677	6.364694977	3.453657532	5.052817154	4.055323029	8.766983032	-0.835786343	3.232657242	16.91712341	7.099193573	1.292964458	7.300205994	8.349317169	2.719097137	-0.897480106	14.91872406	7.341939545	8.470013428	5.906322479	7.745122528	14.76439056	10.36018524	7.728668976	1.149080944	16.99058075	-3.144799805	8.747667694	7.619308472	8.306448364	0.584739017	0.512002087	1.103690243	1.252558613	8.280317688	14.7068161	4.865488052	5.852116013	8.47325592	6.390391922	5.697921371	6.046678543	4.111889648	16.4078537	0.982087803
Y Pos interparietal DCUR 2	24.73370209	24.64700165	-25.52516174	3.8390728	20.49692535	22.05771027	24.25960846	-13.39096069	24.6400589	23.74829407	23.91500854	-15.37450409	22.72498779	-16.27822113	3.829934692	-20.11263275	20.90810852	22.01246185	23.04489746	-15.33290253	7.961323547	23.55583649	20.47729797	24.36884155	-11.49607773	-15.77049713	-21.2125946	-9.25611496	-17.67120056	-16.12444611	-9.648122406	23.90753174	-11.40257263	-15.10378571	-16.40964355	-16.46981964	-17.67440338	-11.53184204	22.17494202	-15.76065216	-20.04839325	-25.60608521	20.45848541	24.29343872	24.39194031	6.381485367	20.42252808	-6.590073395	-11.50419464
Z Pos interparietal DCUR 2	7.244838715	6.908908081	-14.25726471	8.305117798	8.468521881	10.07769165	6.873787689	-25.24944916	7.45654068	7.569268036	10.24806213	-26.36078186	5.866888046	-14.40939636	8.275658417	-17.39156342	11.74122009	10.04752502	7.354579926	-26.07400818	-20.76340485	11.44991455	8.958135223	9.735188293	-23.88747253	-16.92394562	-15.57285309	-23.4059906	-21.56227417	-14.44535217	-24.44826508	10.04781113	-23.97663422	-20.28865204	-23.84303131	-23.99582062	-21.54073181	-29.80627441	13.01434174	-16.66591339	-14.24599915	-14.13548431	8.946917725	6.806163025	9.582537079	9.003686523	8.519557953	-21.73446503	-30.03544617
X Pos interparietal DCUR 1	5.988755035	5.400991058	6.734358978	6.08429184	4.991455078	9.382518005	7.356338501	3.963268661	5.972780991	4.996641159	9.601647949	-0.477476883	3.954882431	17.02253723	6.082109833	2.199479103	8.311238098	9.134474182	3.60454483	-0.423929453	14.06742706	8.384900665	9.410570526	6.829148865	7.457193756	14.9377243	11.20543137	7.496862793	2.253600502	17.03719635	-3.690394974	9.709857941	7.384072113	8.264290619	0.926879215	0.797207212	2.230692291	0.884165859	9.209010315	14.87093811	5.611376572	6.646968079	9.409462738	7.370759583	6.641516113	5.028139877	4.958647156	15.8687149	0.710540438
Y Pos interparietal DCUR 1	25.1720459	24.9635849	-25.02500763	3.645706558	20.83202667	22.09065094	24.56168213	-12.79593201	25.01449738	24.36235657	24.10352325	-15.29812622	23.08212433	-15.32549744	3.617853546	-19.6941452	20.9783371	22.13963623	23.58611908	-15.30243225	7.261264801	23.88957214	20.58610687	24.63669586	-10.51617203	-16.49915619	-20.80909424	-8.245414734	-17.49007721	-15.2808548	-10.51206512	24.13697052	-10.41526184	-14.55218964	-16.38362579	-16.45764923	-17.49153137	-10.55032654	22.47171936	-16.49737549	-20.16969757	-25.09529419	20.59723053	24.6031311	24.6159256	6.269680786	20.76082306	-5.943887711	-10.61850357
Z Pos interparietal DCUR 1	7.149358368	6.974385834	-14.72085571	8.496582794	8.659520721	10.29727783	7.000059509	-25.89337158	7.394609833	7.616435242	9.811541748	-27.36471252	6.694300079	-14.79039917	8.482732391	-17.3375885	11.88132858	10.22057495	7.355653381	-27.15872192	-21.27317352	11.27624283	8.610961914	9.838069916	-24.20300446	-17.70787811	-15.4850769	-23.14495087	-21.62805634	-14.83785706	-24.45605164	9.852754211	-24.25752869	-21.35628204	-24.98450317	-24.97216949	-21.52290344	-30.23223267	12.73588943	-17.64653625	-14.77425842	-14.58874664	8.637734985	6.920409393	9.820804596	8.957307434	8.632444763	-22.34998627	-30.37290649
X Periotic cap DCUR L 4	9.581769562	9.052159119	8.723991394	1.931408501	8.607039642	12.83332825	11.28178406	3.682545853	8.769363403	8.910939789	11.76886826	1.688364029	8.531106567	15.91412201	1.984922981	2.75791111	11.82417526	12.83249512	6.662796021	1.687104416	9.846775055	11.85565033	10.34490509	11.06196442	5.917756653	12.28299942	12.17075882	6.376727676	4.793831253	15.97070923	-5.564046478	11.81510773	5.94720726	4.723593521	1.973844337	1.810057068	4.856733322	-2.522710609	10.26168747	12.2736351	8.572790527	8.725534058	10.2692337	11.01712952	10.94806824	2.052312279	8.617234802	11.69498291	-2.663554955
Y Periotic cap DCUR L 4	23.91380768	23.74004211	-20.17216492	5.732195282	20.94710846	21.6910675	23.33866272	-7.780318451	24.46358337	23.91079712	22.86882324	-10.87025146	21.19905701	-10.81773834	5.740868759	-15.46795807	20.21401672	21.62032623	23.5548111	-10.79321136	6.057658768	22.65824738	20.19004364	22.98819427	-6.505403137	-15.40023041	-16.11640778	-6.642992401	-12.78724823	-10.90053253	-12.4614624	23.04642639	-6.498373413	-10.46932144	-11.82702484	-11.88159485	-12.89930878	-7.109485626	23.42035065	-15.3922287	-16.08384857	-20.26768341	20.29572906	23.63326111	22.81682129	7.211808014	21.08202515	-3.504011536	-6.977130127
Z Periotic cap DCUR L 4	3.344171143	3.191149902	-13.07319946	5.910241699	4.999930954	6.191591263	3.355861664	-26.07840271	2.959893036	4.099183655	5.134473419	-29.06869507	7.618455505	-12.15166092	6.058795929	-13.911763	7.555297089	6.319702911	2.874755859	-29.19704285	-18.7973999	7.394776917	3.529225922	7.432037354	-20.95914612	-22.38769226	-12.55515518	-18.08579712	-21.33804321	-12.12604294	-20.02738647	5.187442398	-20.75576477	-22.96294098	-27.77664795	-27.91632385	-21.42529449	-27.34782715	7.583609009	-22.472995	-16.47531128	-12.96711578	3.465429306	3.472365952	7.490843964	5.103081512	5.060220337	-20.82906189	-27.32618713
X Periotic cap DCUR L 3	10.25484772	9.73716507	8.86236496	1.620722961	9.205066681	13.26060638	11.52133102	3.84071846	9.542533112	9.408652496	11.77212753	1.678501511	8.253904724	15.46505127	1.543681717	3.521343613	12.1401619	13.32738037	7.412024689	1.65111084	9.900358582	12.26802292	11.05256348	11.29094925	5.445806503	12.43685989	12.67767181	5.782470322	5.205675888	15.37135162	-5.503724289	11.81717453	5.60436058	4.76578064	1.654651451	1.587805367	5.204426575	-2.72065239	11.17392731	12.36262131	8.595861816	8.979518127	11.12227325	11.54910278	11.29229889	1.756526947	9.097951508	11.49623947	-2.874816132
Y Periotic cap DCUR L 3	23.73224792	23.56273193	-20.09762573	5.984531784	20.6812027	21.56659088	23.2978241	-8.045212555	24.50415039	24.14106598	22.62472992	-11.1708725	21.06106415	-10.58622208	5.897911835	-15.16660614	19.58249664	21.42362823	23.47229309	-11.19205399	5.321408844	22.28466492	19.76221466	22.66048737	-6.468164825	-16.43653717	-16.01388855	-6.029867935	-13.32383575	-10.57120972	-13.14313202	22.83227997	-6.462895966	-10.81052628	-12.38396988	-12.42517319	-13.29756927	-7.022642517	23.15067749	-16.45359192	-16.61978302	-20.41203613	20.00138855	23.4326004	22.68713989	7.814465332	20.69333344	-3.577664948	-7.002257538
Z Periotic cap DCUR L 3	4.0757061	3.852801514	-13.92730865	6.810945892	5.721311951	7.092792511	4.31354599	-27.00611877	3.73780632	4.935894394	5.10602684	-29.89631042	8.422755432	-12.88087921	6.926061249	-14.55239105	8.321047211	7.091079712	3.449811172	-29.91554565	-19.35820007	8.20167923	3.880122375	8.259202576	-21.66694336	-22.44381256	-13.38801575	-18.50558929	-22.11377106	-12.88382111	-20.2208786	5.151049042	-21.61886902	-23.69740906	-28.48295898	-28.59720154	-22.22496033	-28.12471924	7.964653778	-22.44521179	-17.22719574	-13.76338348	3.831768799	4.106575775	8.330925751	5.348477936	5.6121315	-21.52702179	-28.03301697
X Periotic cap DCUR L 2	11.08650742	10.33409424	8.598204041	1.323829174	9.639627075	13.78969879	12.1856041	3.184750557	10.38737106	10.14952469	12.16114044	0.960965347	8.176435089	14.61657715	1.319011021	3.858956528	12.52655029	13.78285675	8.286074829	1.036997986	10.00701828	12.81852264	11.84437866	11.63777237	4.567600632	12.05161285	12.7909668	5.006500244	5.506492996	14.52784729	-5.223924255	12.031633	4.599056244	4.21686058	0.970180607	0.959565067	5.533700562	-3.68959198	11.83096313	11.97248077	8.483828735	8.711705017	11.83965378	11.99798965	11.67193146	1.240797615	9.530826569	10.66652603	-3.655423355
Y Periotic cap DCUR L 2	23.47086487	23.21754303	-19.66252289	6.372898865	20.39744873	20.88704376	23.03411865	-7.768468475	24.14536285	23.95982971	21.48505859	-10.94090652	20.60108185	-10.3177681	6.325374222	-14.65839539	19.13136139	20.82384796	23.35840149	-10.96475067	4.79578743	21.90078125	19.25585785	22.52579651	-6.334416962	-17.4111908	-15.2898468	-5.816479492	-13.39622955	-10.32382813	-13.77268524	21.4858963	-6.340594864	-11.22700043	-12.31438522	-12.36785889	-13.32586823	-7.030659485	22.52280426	-17.46048889	-16.72328033	-19.89153137	19.25874634	23.1756424	22.49349213	8.527401733	20.48519592	-3.880477905	-6.981191254
Z Periotic cap DCUR L 2	4.732665253	4.565052414	-14.70634003	7.696989441	6.367954636	7.538232422	4.817301178	-27.86863708	4.262235641	5.607817078	5.615888596	-30.62325745	9.170979309	-13.19192047	7.703523254	-15.11761322	9.080982208	7.595005035	3.891333008	-30.56501465	-19.68737488	8.643765259	3.886960602	9.047367859	-21.68198853	-22.51478424	-14.12052307	-18.71322632	-23.05123901	-13.27730713	-20.13422089	5.81154213	-21.67383881	-24.10686035	-29.18332825	-29.230896	-23.15168152	-28.27150269	7.978385925	-22.56950836	-18.03366547	-14.62438354	3.908052826	4.719691467	9.055171204	5.834619522	6.271976852	-21.65794373	-28.21498108
X Periotic cap DCUR L 1	11.66264114	10.72880707	8.274523926	1.065522957	10.11875381	14.01160431	12.55441055	2.51822567	10.84318314	10.73411942	12.32587433	0.277084136	8.155163574	13.65753632	1.038584232	3.776647949	12.98639221	14.01460876	8.852423096	0.542587042	9.88666687	13.11273346	12.1045105	11.89521866	3.648470688	11.36098785	12.51896362	4.451721954	5.612852478	13.41312103	-4.889864349	12.64404907	3.691114807	3.513121414	0.323555446	0.306389952	5.643531036	-4.379970169	12.14923248	11.29347916	8.143914032	8.304371643	12.02065887	12.4286087	11.89662933	1.138330173	10.09785309	10.0192215	-4.317637634
Y Periotic cap DCUR L 1	22.8321579	22.46595459	-19.11313477	7.119536591	19.72478638	20.16412506	22.28345642	-7.324104309	23.41062317	23.36267242	21.3595871	-10.54915619	19.98195953	-10.29958801	7.254988861	-13.97421417	18.28005219	20.18761444	22.79161987	-10.4699234	4.174251556	21.13341217	18.49064941	21.66151581	-6.415608978	-17.84104614	-14.5929184	-5.972561646	-12.98410187	-10.20489044	-14.24851379	20.5893219	-6.380936432	-11.29939957	-12.13191223	-12.2504364	-13.03063507	-7.003866577	21.80583954	-17.93950806	-16.31152191	-19.24567566	18.44181671	22.40610199	21.69465179	9.37479248	19.77494049	-4.080059433	-7.038951111
Z Periotic cap DCUR L 1	5.107609558	4.872117615	-14.83018188	7.744673157	6.430796051	7.636725616	4.83473053	-28.09157715	4.492856979	5.597451782	5.739058304	-31.3705658	9.481903839	-13.30419312	7.770761108	-15.51829987	9.024350739	7.710974121	3.975771332	-31.15162964	-19.3739624	8.627624512	3.830516434	9.435597229	-21.47981415	-22.62770081	-14.41854248	-18.28707733	-23.73726501	-13.12555542	-19.91708527	6.132579803	-21.28612976	-24.23999023	-29.53455811	-29.59535217	-23.88542786	-28.08382874	7.653574371	-22.68579254	-18.71204681	-15.03292847	3.738066101	4.93526535	9.503961182	5.921653748	6.361874008	-21.36611328	-28.34468994
X Periotic cap DCUR 4	4.227695084	3.432252121	5.498086548	7.261370087	3.040681839	7.634529877	5.559970093	2.93135128	3.481220245	3.490660858	6.592227936	0.269785428	5.453041077	17.73205719	7.246433258	-1.029284	6.446733093	7.618721771	1.439625263	0.22862227	14.25823059	6.199168396	5.886694717	5.57084198	9.177283478	13.30760651	8.438774109	9.086603546	-0.248276353	17.68118134	-3.25639267	6.523249817	9.138983154	7.542428589	1.175345898	1.17963953	-0.214976788	1.442428112	5.617852402	13.22866669	5.34910202	5.460862732	6.010308456	5.392001343	5.595600128	7.17215271	3.088854408	16.36011353	1.546808147
Y Periotic cap DCUR 4	23.44794617	23.96272736	-24.61989746	4.317643356	20.79676514	22.6595993	23.64661713	-11.97324066	24.08202972	22.7095993	24.08990173	-12.75700073	22.20982208	-16.30697784	4.325128937	-19.69914856	21.53898773	22.61255493	21.79478149	-12.91396027	9.565338135	23.60009613	20.84463806	23.68242798	-11.44940414	-12.75744095	-20.66426849	-11.09807968	-15.20871887	-16.10765839	-7.761116791	24.09513092	-11.50739365	-12.75275726	-13.26897583	-13.56438599	-15.28340302	-11.53356247	23.13407288	-12.63141174	-17.40414886	-24.6286087	20.8766861	23.51422119	23.71235657	5.57112236	20.78670197	-5.557868195	-11.5572876
Z Periotic cap DCUR 4	3.78993721	3.453652954	-10.82044067	4.581900024	5.164070129	6.48161087	3.324411011	-22.11121521	4.133272171	4.298249054	7.111253357	-23.9582428	3.348723221	-11.22627106	4.652946472	-14.92160339	8.130363464	6.457810211	4.278037643	-23.89301147	-17.98840179	7.973742676	6.46026001	6.353116608	-20.85294342	-17.29199371	-12.25295258	-20.89018097	-19.95651855	-11.32536392	-21.82189484	7.06966629	-20.90121918	-17.71622925	-22.23834534	-22.42835846	-19.84261475	-26.17027283	10.73344193	-17.22637787	-12.07156067	-10.79669647	6.543786621	3.500598526	6.35815506	5.880970383	5.362954712	-18.69518738	-26.19219055
X Periotic cap DCUR 3	3.698858261	2.842028427	4.769969559	8.284222412	2.569826698	7.177042389	5.081129837	2.465483284	3.013681793	2.949228859	6.090643311	-0.293878603	4.500643539	17.37148895	8.032671356	-1.216346931	5.820888138	7.152151489	1.112438583	-0.59701066	15.05283661	5.71979332	5.783890915	4.896608734	9.051118469	13.33154907	8.223886108	8.948770905	-0.543188429	17.47221832	-2.701503563	6.090953445	9.013474274	7.759580231	0.772930431	0.785483027	-0.759927654	1.677715683	5.396037674	13.3046463	4.528755951	4.848992157	5.780556107	4.938388062	4.919097519	7.84495697	2.605856895	16.8201416	1.691551018
Y Periotic cap DCUR 3	23.26540375	23.71094208	-25.0986496	4.420291138	20.27017212	22.14811554	23.34170227	-12.71179886	23.72999878	22.38640442	23.82629242	-13.45253448	22.0501358	-17.08977509	4.233267593	-20.02837677	21.23412476	22.14967346	21.42102051	-13.42765045	9.364736938	23.27802277	20.52344055	23.5144516	-12.1960495	-12.99235535	-21.23833618	-11.50764236	-16.01976624	-16.87094727	-7.58117218	23.83237457	-12.22901077	-13.90422974	-13.9589386	-14.09258423	-15.81497955	-12.26690292	22.59038391	-12.99493103	-17.96274261	-25.09329681	20.51450958	23.30952759	23.46410217	5.838627243	20.31617126	-6.186909103	-12.27782135
Z Periotic cap DCUR 3	4.670162582	4.314249802	-11.35380173	5.068134689	5.890325546	7.180332947	4.227896881	-22.18436737	5.029995346	5.073537064	8.062272644	-23.76717377	3.19140377	-11.45402374	5.333696747	-15.58634491	8.807946777	7.198781586	5.1415905	-23.65825043	-18.22341766	8.806682587	7.271378326	7.009366608	-21.37355804	-16.43513641	-13.1178009	-21.90019531	-20.37709808	-11.71608276	-22.32728577	8.080848694	-21.40013733	-17.57854919	-22.06753387	-22.03428192	-20.31795654	-26.75552979	11.57110596	-16.33137512	-12.07882843	-11.40808334	7.375762939	4.345714188	6.901367188	6.48680954	5.779507065	-18.88337708	-26.89312439
X Periotic cap DCUR 2	3.217124176	2.276677132	4.11833992	8.896936798	2.380199623	6.492717743	4.398632431	1.976571083	2.547134972	2.376007843	5.750897598	-1.19608326	3.705495071	16.80003357	8.945367432	-1.899688911	5.283892441	6.557807922	0.870121574	-1.462390804	15.92248993	5.144936371	5.471647644	4.216596222	8.63884201	13.41461182	7.526430511	8.241539001	-1.191568089	16.76579437	-2.418719292	5.722689819	8.608855438	7.615781403	-0.182641542	-0.079172951	-1.227441788	1.67592926	5.275201035	13.1947403	3.608860779	3.947337723	5.405725479	4.363726807	4.185515213	8.339273071	2.320437431	16.94242249	1.741907883
Y Periotic cap DCUR 2	22.82866821	23.3469986	-25.43372955	4.716199493	19.89021301	21.80988312	22.99680176	-13.33236389	23.25450134	21.75457306	23.42290039	-13.72106628	21.59511414	-17.85015564	4.730152893	-20.14428406	20.93903198	21.8438324	20.83728485	-13.7826767	9.18259964	22.79279633	20.05057373	23.2416687	-12.9658371	-13.3253006	-21.42888184	-12.24241486	-16.38141022	-17.86794739	-7.632872772	23.4368515	-13.03458557	-14.83979797	-14.71726685	-14.70730743	-16.27691498	-13.25225983	21.90042114	-13.45055389	-18.150737	-25.39145508	19.94508972	22.9585968	23.14316101	6.299993896	19.86522522	-6.911243439	-13.23618622
Z Periotic cap DCUR 2	5.278628159	5.039365768	-11.99142761	5.762649918	6.465158844	7.689511871	4.920720673	-22.39959717	5.745895004	5.486637115	8.813946533	-23.54955597	3.088049316	-11.64482574	5.868260193	-16.15554352	9.469682312	7.65699234	5.813992691	-23.4825943	-18.03052979	9.37922287	8.032154083	7.54276886	-21.58478241	-15.82736511	-13.84285889	-22.54164886	-20.9240921	-11.9267128	-22.75140228	8.797381592	-21.51749115	-17.48342743	-21.49996185	-21.4541153	-20.87001648	-27.00803833	12.14699783	-15.49459076	-12.05217819	-11.84688644	8.071994781	4.957644653	7.383036804	6.975110626	6.404141235	-18.58776855	-27.15591125
X Periotic cap DCUR 1	2.780550957	1.832714844	3.206768799	9.654137421	1.783513451	5.994691086	3.919802856	1.164094257	2.290768433	2.232651901	5.234803391	-1.96708374	3.338911819	16.14595184	9.691184235	-2.621966362	4.520541	6.019615936	0.699546385	-2.31758461	16.40928802	4.660348129	5.114701843	3.66872139	8.265690613	12.97857513	6.541725922	7.978171539	-1.914687729	16.21383362	-1.333220196	5.21107254	8.211881256	7.099494171	-1.046286392	-1.210340214	-1.986099434	1.385610867	4.731918335	12.60147552	2.739195061	3.074975204	5.096380997	3.846531296	3.69006958	9.053478241	1.768771362	16.82636566	1.336797714
Y Periotic cap DCUR 1	22.10771484	22.53857117	-25.32120209	5.487999725	19.00587311	21.13254547	22.09340668	-13.57259827	22.29513702	20.85441437	22.74842377	-13.42472534	20.9677002	-18.427388	5.551742935	-19.92941284	20.40825195	21.24477539	19.97396393	-13.50329437	9.022538757	21.94560089	19.33604126	22.43477631	-13.65775909	-13.51646118	-21.24327698	-12.97330933	-16.17977448	-18.4056366	-7.421380615	22.71226196	-13.72236938	-15.5078598	-14.37724609	-14.43710632	-15.97654266	-13.96075287	21.11461792	-13.47685089	-18.05283661	-25.32325745	19.27741089	22.14170227	22.44483185	6.832262421	18.97462769	-7.697478485	-14.11012726
Z Periotic cap DCUR 1	5.702114105	5.384369278	-11.82696686	5.724682617	6.405265045	7.560998535	5.007409286	-22.28358154	5.95808754	5.678216553	8.76293335	-23.14152985	2.817060852	-11.44146805	5.760521698	-16.76276855	9.265075684	7.529120636	6.130224609	-23.11949921	-17.32778473	9.371128845	8.255394745	7.553728485	-20.95657654	-15.19535217	-14.20421448	-22.47347717	-21.39227448	-11.61932678	-22.59875946	8.986318207	-20.87738037	-16.94391022	-21.28873291	-21.17423401	-21.27969666	-26.68665771	12.05026245	-14.90117035	-12.15708542	-11.80408783	8.254381561	5.09426384	7.598842621	6.95614624	6.451750946	-18.15644379	-27.1678772
X PD pt of foramen magnum	6.836476135	6.394786453	8.241954803	4.351530457	5.931493378	10.60245285	8.538153839	4.950040054	6.364043808	5.924836731	9.900256348	1.822587013	6.451019287	17.86305084	4.462386703	2.151647377	9.61555481	10.40409927	3.753538132	1.822192192	12.03003845	9.530134583	9.106728363	8.328938293	8.50259552	14.48699646	11.73658829	8.626916504	3.337032318	17.8400177	-5.512534714	9.946594238	8.467501831	8.102653503	2.813089561	2.817012405	3.304877853	0.875583649	8.812369537	14.47337036	7.722546387	8.257923126	9.03921814	8.495545959	8.2079216	3.896230698	5.836396027	14.83594666	0.833581257
Y PD pt of foramen magnum	25.44648438	25.47073517	-23.90094147	3.328133011	22.27533417	23.37498016	25.10924377	-10.5587326	25.94012146	25.00583038	25.06497803	-13.24102783	23.20584412	-13.49799652	3.328118896	-18.60012207	22.06898651	23.38262634	24.37941437	-13.33875427	7.931492615	24.704599	21.93638916	24.90441742	-8.612995911	-14.94241791	-19.70028839	-7.478112793	-15.85906982	-13.42531281	-10.04068832	25.05366974	-8.527867889	-11.88480911	-14.4719223	-14.51407471	-15.84349976	-8.532941437	24.16915588	-14.96763611	-18.58804321	-24.04032593	21.93682404	25.11471252	24.92412567	5.439054489	22.26803284	-3.917636108	-8.50080719
Z PD pt of foramen magnum	4.361432266	4.267738724	-12.9371994	6.466491699	6.362144852	7.979012299	4.529692459	-24.90856171	4.763335419	5.21462326	7.261876678	-27.26174927	6.326097107	-13.46985626	6.417111206	-14.48572998	9.18542099	7.953227234	4.513359833	-27.1350708	-20.50378876	8.84081955	5.920536041	7.84648056	-22.77031708	-20.090065	-12.79387512	-20.6921524	-20.25402527	-13.48652649	-22.50135651	7.235569763	-22.70570374	-21.29176636	-25.58983765	-25.49489136	-20.22912598	-27.90261841	10.35186691	-20.12148285	-14.32594147	-13.20735626	5.929700851	4.539906311	7.836475372	6.858640289	6.375468826	-21.31280975	-27.8916687
X PD int dentary&squamosal L	9.50114212	7.739442444	1.429325962	4.853450012	8.260344696	10.65549164	9.820201111	-4.336753082	8.735424042	9.790607452	9.269933319	-5.661904526	6.99002533	8.410276794	4.844358063	-2.881947136	8.394160461	10.67949524	8.336078644	-5.647982025	13.2814621	9.323999786	7.647181702	8.332326508	0.634118605	4.907885742	5.531350708	0.618781567	0.012482242	8.422933197	1.480179596	9.288330841	0.629117489	-2.046189117	-5.968221664	-6.144702911	-0.162039495	-8.402761078	8.377161407	4.478636169	2.154689598	1.043271542	7.676430511	9.790712738	8.482171631	6.017839813	8.328630829	8.467370605	-8.368753052
Y PD int dentary&squamosal L	15.47867584	15.30603027	-16.44597015	13.81274872	12.93173676	14.28007507	15.32546234	-7.325120544	15.86881714	15.6652298	14.90729523	-6.522245026	13.98255615	-14.09912109	13.65505829	-10.76482773	11.93449936	14.28611145	15.41203156	-6.61108017	1.812214279	14.62414551	12.35092087	14.99110413	-11.06176453	-16.96109467	-12.05454102	-12.36544571	-9.946327209	-14.08356476	-13.76320496	14.88869781	-11.07975769	-14.03981781	-9.528148651	-8.666644287	-9.632720184	-13.49295502	15.22420807	-16.79558105	-11.93774109	-16.73281708	12.33108368	15.33655396	14.91709747	14.76462402	12.97429962	-9.286881256	-13.45308533
Z PD int dentary&squamosal L	4.594520187	4.343447495	-14.01802368	5.938994598	3.846426773	5.119823837	4.50495491	-25.8718811	3.74767952	5.234758759	5.363031769	-28.82591858	6.060773087	-9.302807617	5.888171387	-17.84771118	6.496543884	5.115795517	3.625593185	-28.8488739	-12.64374466	7.065593719	3.083456993	8.513329315	-16.76198425	-19.53777008	-16.34484711	-16.56414032	-27.73458862	-9.292551422	-17.52328949	5.349081421	-16.73859558	-19.98912964	-26.75566711	-26.69673462	-27.90223694	-25.80299377	5.667291641	-19.34060059	-19.12228241	-14.54453125	3.073641777	4.479479599	8.617069244	4.015556335	3.884072876	-16.80719757	-25.86620789
X PD int dentary&squamosal	5.946796036	4.294940948	-1.17371254	8.251934052	4.756042862	7.476014709	6.465465546	-4.752523422	5.213580322	6.624756622	6.148759079	-6.881911469	5.069777679	9.820467377	8.287594604	-5.006413269	5.046818161	7.493636322	5.212374115	-6.757012177	15.92913055	6.045597839	5.163600922	5.342848587	2.815645409	5.018048859	3.288433838	2.215368843	-2.975292778	9.53980484	3.088426018	6.067731476	2.877393913	-0.518229389	-6.476395416	-6.251363754	-2.986040497	-5.88970871	5.299028778	4.929850769	-0.166128659	-1.028949356	5.157499313	6.435140228	5.383592224	8.859460449	4.656921768	11.12404175	-6.10211792
Y PD int dentary&squamosal	15.06548767	15.32839966	-18.75583649	13.15655975	12.58460693	14.6090683	15.14248199	-10.01920624	15.71952667	14.81200256	15.36960449	-7.954031372	14.24916229	-17.17483063	13.1419693	-13.50887299	12.7904747	14.70305023	14.19804688	-8.09405365	4.097885132	15.31680603	12.70701752	15.34579315	-14.18398895	-15.30512848	-14.5292511	-15.22922668	-11.59499512	-17.12897644	-10.85477753	15.3450882	-13.97900848	-15.60677948	-10.0880722	-10.00782547	-11.44418793	-16.37472992	14.87590637	-15.29647369	-12.36000214	-18.87928162	12.65865326	15.11125183	15.28310089	13.81956787	12.76819229	-10.54272614	-16.46548615
Z PD int dentary&squamosal	4.931197739	4.505820084	-13.19832306	5.124085999	3.773798752	5.125110626	4.544031906	-23.593573	4.344477081	5.144271469	6.698950195	-25.55525208	3.56808548	-8.862531281	5.090943146	-18.54564514	6.716320038	5.142761993	4.46649971	-25.43840485	-12.21956024	7.676420593	4.830039215	7.947913361	-16.98399811	-15.7181778	-16.4691864	-18.48068848	-26.13891907	-8.651652527	-19.15667267	6.677413177	-16.86125793	-16.45140381	-23.14870911	-22.98643188	-26.09475098	-25.48904877	7.458493805	-15.80859833	-16.32506561	-13.16324005	4.796522522	4.544776535	7.966401672	4.398419571	3.778395844	-15.4539444	-25.44526672
X Parietial-intparietal DCUR 3	4.264036179	3.302026367	4.083476257	8.47833252	3.204468536	7.415315247	5.386637115	1.873681068	4.235660553	3.361968994	7.874507141	-2.247841644	2.072839928	15.68677521	8.564316559	-0.010029095	5.906710434	7.408228302	2.305382347	-3.225444031	16.74981537	6.137647629	7.691300964	4.665138626	6.743601227	13.68757324	8.995780945	6.601398468	-0.409332514	15.37516022	-1.309709167	7.788476563	6.567765045	7.465570831	-0.783609581	-0.759851456	-0.457788515	1.011204529	7.329537201	13.50542145	3.289460754	4.144150543	7.660077667	5.323205566	4.635695648	7.373654175	3.268196106	16.63567047	0.635282421
Y Parietial-intparietal DCUR 3	23.26928864	23.20814056	-25.51784973	5.136402512	19.02311096	20.87429962	23.08746338	-14.37780304	23.26224823	22.15173035	22.92528229	-15.34715576	21.48449707	-17.62524872	5.159114456	-20.05028839	19.76517181	20.81460419	21.37874603	-15.31883087	7.294693756	22.07387085	19.00285797	23.32896271	-13.17462311	-16.22494507	-21.22389374	-10.7287384	-17.75219269	-17.70728912	-9.463832092	22.94985657	-13.15304565	-16.6928894	-16.60428162	-16.68545227	-17.73855896	-13.41466827	20.80245209	-16.1754715	-20.02296143	-25.61199036	18.96406403	22.88699951	23.2879837	7.391794586	18.95580597	-8.191983795	-13.24647827
Z Parietial-intparietal DCUR 3	8.308238983	7.746723938	-14.68934937	8.93766098	8.878529358	10.35120544	7.411270142	-25.22440338	8.275525665	8.172967529	10.9760025	-25.75126038	5.215173721	-14.43059998	8.923236847	-18.56010284	12.10468597	10.38019562	8.376525879	-25.5792923	-19.81363525	12.16066208	9.753058624	10.06211014	-23.81309814	-15.13495636	-16.68328705	-24.27533875	-22.92672882	-14.56177979	-24.6368576	10.95376968	-23.92703552	-19.46487885	-23.01359863	-23.0847702	-22.89193878	-29.63283386	13.50354919	-14.92702026	-14.48465576	-14.33444366	9.767299652	7.631692505	10.07266846	9.354167175	8.964347839	-21.11515961	-30.18160095
X Parietial-intparietal DCUR 2	5.186374664	4.269407654	4.588118362	7.936250305	4.027997589	8.328676605	6.118095016	1.977668381	5.193115616	4.313907242	8.921027374	-2.45728817	1.878800583	15.26954498	7.93470993	0.894023705	6.849360657	8.21156311	3.33104744	-3.337578964	16.31392059	6.895436859	8.671144104	5.255990219	5.88613472	13.62610474	9.772949219	5.945174408	0.549664164	14.99908905	-1.638960075	8.844760895	5.668630981	7.200128937	-0.864593601	-0.92644043	0.484720945	0.37639184	8.387172699	13.67136383	3.697748566	4.780445099	8.603279114	6.199627686	5.17848587	6.507377625	4.148316193	16.03321075	0.034827265
Y Parietial-intparietal DCUR 2	23.40508881	23.28744354	-25.05467529	5.517564774	19.0335556	20.66467285	22.8677475	-14.1411438	23.04074097	22.47143402	22.68864899	-15.5273819	21.26320038	-17.03399506	5.454175568	-19.57072754	19.20887604	20.64533234	21.88230133	-15.45256348	6.345381165	21.81276398	18.77920074	23.09503326	-12.73627396	-17.32470245	-20.78934326	-9.927896118	-17.93371887	-16.99324036	-10.46443405	22.66808472	-12.70050888	-16.7760376	-16.9555481	-16.97503204	-17.93607941	-12.73838577	20.51321869	-17.17397919	-20.23062439	-25.26711578	18.78813019	22.80294037	23.10954132	7.748550415	19.07712555	-8.370548248	-12.68201599
Z Parietial-intparietal DCUR 2	8.903992462	8.251694489	-15.45430756	9.670903778	9.345374298	10.86309433	8.255394745	-26.19695129	8.644541168	8.841764832	11.11702881	-26.80290527	6.219290543	-15.10121918	9.623413086	-18.97529602	12.6626915	10.852491	8.711215973	-26.77817993	-20.50669556	12.77220154	9.719018555	10.99466553	-24.39351959	-15.64235687	-17.11924438	-24.41282196	-23.42635498	-15.22810059	-24.93840332	11.13782425	-24.45283661	-20.58063202	-24.13476257	-24.17290344	-23.52496796	-30.54205933	13.48634644	-15.58094482	-15.23648071	-15.1188446	9.726514435	8.351422882	10.93103714	9.812567902	9.379729462	-22.00362701	-30.83212891
X Parietial-intparietal DCUR 1	6.42583847	5.442744446	4.937684631	6.916566467	5.153399277	9.409721375	7.366771698	1.990199089	6.293246078	5.602705765	9.889981079	-2.508734703	2.377658653	14.66322784	6.958989716	1.762735367	7.96701355	9.102228546	4.545593643	-3.088794899	15.67321014	8.076524353	9.632441711	6.345013809	5.014979553	13.44882355	10.36873703	5.294928741	1.561780262	14.6688858	-1.956819916	9.847753143	4.772185135	6.744102478	-1.052646065	-1.271302223	1.474703407	-0.563775587	9.573958588	13.45185547	4.120017624	5.407376099	9.658036804	7.298571014	6.25140686	5.590735626	5.127320862	15.05774689	-0.697186327
Y Parietial-intparietal DCUR 1	23.4903183	23.12545166	-24.280896	5.71272583	18.8943161	20.42095795	22.79566498	-13.55619507	23.06980286	22.69671783	22.70601349	-15.26192322	21.27063751	-16.20200806	5.642073059	-18.77848663	18.5639267	20.43990784	22.19815369	-15.22927551	5.20120163	21.68470612	18.27624664	22.99788818	-11.90327454	-18.19739532	-20.08532104	-9.004381561	-17.78607635	-16.14389954	-11.6574379	22.67343903	-11.75347366	-16.58929291	-16.96092224	-16.9726059	-17.80811005	-11.93698044	20.43885345	-18.18056641	-20.24847412	-24.56488037	18.26453247	22.82867432	22.9985199	8.324841309	18.8104538	-8.413672638	-11.9927597
Z Parietial-intparietal DCUR 1	9.143572235	8.637069702	-16.22796478	10.152034	9.729399872	11.08551407	8.681642914	-27.25295715	8.80263443	9.215081024	10.81441574	-28.0195282	7.460205841	-15.6349762	10.09480591	-19.13599701	12.89613037	11.08766861	8.877088928	-27.99852905	-20.85634613	13.0448761	9.478703308	11.6380043	-24.71166687	-16.47523193	-17.52887115	-24.18382111	-24.08213043	-15.63701172	-24.90087433	10.84235382	-24.72960815	-21.69106445	-25.40143433	-25.38121643	-24.0987442	-31.20379333	13.11611328	-16.43174286	-16.17967072	-15.85054321	9.463550568	8.659117126	11.62371445	9.981567383	9.758585358	-22.74259338	-31.27579651
X Parietal-intparietal DCUR L 3	10.46648331	9.627722168	7.733117676	2.889793968	9.108338928	12.82381439	11.4593399	2.698879051	9.772519684	9.341131592	13.17269897	-0.453951311	5.835534668	13.87987976	2.936697578	4.074410248	11.73653793	12.79393539	8.233795929	-0.61214323	11.81925735	12.3711525	12.56873779	10.28313293	3.522325516	12.59122009	12.7778183	3.80238533	5.110868073	13.53427887	-4.000513458	13.17983093	3.287377167	4.831254578	-0.196269751	-0.327998853	5.064683151	-3.780338669	12.31637497	12.5734642	6.623958588	7.769628906	12.53537292	11.52410431	10.25480728	1.865081215	8.843887329	10.96938629	-3.778376007
Y Parietal-intparietal DCUR L 3	23.65768433	23.19087067	-20.90567627	6.455436707	19.48980408	20.08132324	23.00854797	-9.623062897	23.92084045	23.67582855	22.14526825	-13.50650024	20.61117706	-12.31182251	6.357445526	-15.8621994	18.28065643	20.13569183	23.25051117	-13.49251251	3.417186737	21.14259491	18.31046295	22.66255951	-8.071956635	-19.31420135	-16.69351044	-5.95826416	-15.36075287	-11.97910309	-14.28501892	22.1497879	-7.855718994	-13.96751556	-14.64875946	-14.93038177	-15.45415497	-8.132123566	21.20744019	-19.31941071	-18.79598236	-21.08690186	18.34342651	22.9550354	22.68672791	9.371498108	19.47042694	-5.825081253	-8.475233459
Z Parietal-intparietal DCUR L 3	7.849912262	7.278418732	-16.67651672	10.20400009	8.534619904	10.19803772	7.309213257	-29.0573761	6.895094299	8.256958771	8.292366791	-30.6986969	10.152845	-15.68138733	10.1516655	-17.71088409	11.74091415	10.20114517	6.68692627	-30.7790741	-20.65865173	11.39416046	6.527105713	11.34408875	-23.88675232	-20.52696838	-16.69477539	-21.29185181	-24.56190796	-15.53705902	-22.86772614	8.239268494	-23.68809052	-24.75295868	-29.3647583	-29.19922791	-24.56153259	-30.72573853	10.41685181	-20.53683777	-18.59041443	-16.6267746	6.6181427	7.355600739	11.36402359	8.521263885	8.818787384	-23.3802597	-31.07629395
X Parietal-intparietal DCUR L 2	9.581276703	8.739419556	7.142459869	3.796392059	8.151454926	11.9915596	10.62181396	2.632294846	9.316950989	8.481393433	12.64955215	-1.264507675	4.778627396	13.99819336	3.822700119	3.728290939	10.77094955	11.87784348	7.686305237	-1.527914238	12.83894958	11.51698303	12.09132309	9.345914459	3.760862732	12.95416565	12.38075485	4.238344193	4.505604172	13.81034698	-3.511177444	12.69703064	3.40194931	5.107278824	-0.563286591	-0.701043081	4.372475052	-3.04542141	12.00340805	12.93696442	5.776971054	7.13261261	12.08629074	10.6280983	9.295929718	2.692640877	7.962567902	11.95608444	-3.069502831
Y Parietal-intparietal DCUR L 2	23.79811707	23.25624695	-21.83910828	6.414578247	19.38968964	20.16468201	22.94143829	-10.85836716	23.54855652	23.51219025	22.12879944	-14.07186737	20.71304321	-13.20767822	6.408260345	-16.54827118	18.3015686	20.30276489	23.0763382	-13.96786346	3.57926445	21.25053711	18.34593201	22.76602478	-8.94340744	-19.37952728	-17.68782806	-6.412303162	-16.17786713	-12.97129974	-13.95268402	22.16021881	-8.773284149	-14.92863922	-15.66538086	-15.80256958	-16.34934692	-9.071808624	20.7759201	-19.38411255	-19.36508942	-22.02215424	18.32137299	22.96723938	22.74919586	9.161008453	19.41434479	-6.683454132	-9.36062851
Z Parietal-intparietal DCUR L 2	8.521168518	7.974372864	-16.93098297	10.59702225	9.22616272	10.7501503	8.14801178	-28.92616577	7.831768799	8.919749451	9.350070953	-30.4442627	9.96828537	-15.95747223	10.59995422	-18.30326233	12.38163681	10.72946396	7.672766113	-30.63691406	-20.99637756	12.26929169	7.497867584	11.82954407	-24.43044281	-19.47052612	-17.24555206	-22.24204407	-24.82584686	-15.93643799	-23.57390442	9.26461792	-24.30087891	-24.41717834	-28.5917511	-28.44535828	-24.64781342	-31.45627136	11.37135239	-19.50569305	-18.4113678	-16.87548218	7.516339111	8.186895752	11.85551071	9.272035217	9.332997894	-23.80158386	-31.61647034
X Parietal-intparietal DCUR L 1	8.608844757	7.660549927	6.331520462	4.849409103	7.095378876	11.08648605	9.533868408	2.235601425	8.388379669	7.404703522	11.81433868	-1.860603523	3.748386002	14.1126297	4.864759445	3.132924843	9.626079559	10.85344543	6.660913849	-2.363146782	13.81924744	10.41961899	11.43347473	8.314729309	4.031523132	13.05570984	11.66792679	4.591243744	3.612212372	13.9133667	-2.892443657	11.8819519	3.602861404	5.654085922	-0.695948744	-0.972763824	3.447279358	-2.317894554	11.28603287	13.10083008	5.039953232	6.422425079	11.46633606	9.487467194	8.250449371	3.665153122	6.935043335	13.08720093	-2.190748787
Y Parietal-intparietal DCUR L 1	23.67918091	23.17788391	-22.7324173	6.168853378	19.28708344	20.39834747	23.01080627	-11.99733734	23.40317383	23.32957611	22.45764465	-14.58672943	20.97481689	-14.2054184	6.14300499	-17.28141174	18.4246582	20.30118103	22.94743347	-14.48816223	3.92648468	21.34379578	18.11999054	22.76708984	-9.947988892	-19.27508698	-18.55463867	-7.122515106	-16.88972473	-14.08826599	-13.37341309	22.39491119	-9.681171417	-15.64954224	-16.33439331	-16.41731873	-17.01255035	-10.15077515	20.52088165	-19.25015411	-19.81000366	-22.8559906	18.13626404	22.95245514	22.71418762	9.019672394	19.1886795	-7.4811409	-10.22160645
Z Parietal-intparietal DCUR L 1	8.978435516	8.44798584	-16.90843353	10.59209061	9.623137665	10.94401016	8.503739929	-28.64152527	8.371981049	9.157102966	9.983016205	-29.83748474	9.328575897	-16.01768799	10.59225616	-18.7722641	12.71791229	11.01960602	8.233550262	-30.00413513	-21.12729034	12.75638885	8.386054993	12.05863419	-24.70786743	-18.36807861	-17.6190918	-23.04998932	-24.66066895	-16.0608139	-24.13370667	9.971884918	-24.62217712	-23.66643372	-27.46683655	-27.37754211	-24.55904541	-31.69629517	12.1121788	-18.4562912	-17.75435486	-16.79169922	8.354598236	8.588906097	12.06447449	9.740797424	9.692705536	-23.70160522	-31.67533875
X Parietal&squamosal&occipital sutures L	10.9687973	10.13526382	8.208177948	2.266983223	9.649737549	13.37070923	11.98324585	2.612543678	10.31970596	9.91228714	13.37856598	0.015789966	6.622738647	14.01581573	2.267543983	4.239945602	12.4364151	13.36852875	8.621951294	-0.024275462	11.01415939	12.80464478	12.67684555	10.95388107	3.563980865	12.31905136	12.96694183	4.153268051	5.546101379	13.76304626	-4.511528397	13.38790894	3.433670425	4.648339462	-0.041214904	-0.059893268	5.529600525	-4.480665207	12.43500443	12.33834	7.510861969	8.338408661	12.64258957	11.92962799	10.9511261	1.333169079	9.327219391	10.54790192	-4.294435883
Y Parietal&squamosal&occipital sutures L	23.61604462	23.11205597	-20.18930054	6.42963562	19.65633087	20.23500366	23.16984253	-8.67919693	23.81833038	23.81465454	22.05647125	-12.77711258	20.43333893	-11.71858749	6.41047821	-15.57417297	18.37846985	20.27540436	23.32601471	-12.79224548	3.686250305	21.3452774	18.5914566	22.55505524	-7.42314682	-19.14875946	-15.97561188	-5.65903511	-14.74268951	-11.27358398	-14.30873566	22.02842255	-7.156600189	-13.10389404	-13.75764771	-14.18726501	-14.7585083	-7.651509857	21.61800537	-19.15640106	-18.18463287	-20.61749878	18.58204651	23.26261597	22.5460907	9.284527588	19.71905518	-4.950974274	-7.894818115
Z Parietal&squamosal&occipital sutures L	6.996092224	6.723058319	-16.13322449	9.743089294	7.702118683	9.530453491	6.264956284	-28.96547852	6.175452805	7.524320221	7.332563019	-31.0608429	10.20067673	-15.30788879	9.731000519	-16.95002289	10.88220825	9.514279175	5.831780243	-31.09060974	-20.35152588	10.44936295	5.696689224	10.74151611	-23.33309326	-21.32282562	-16.16238708	-20.51129303	-24.19113617	-14.99351654	-22.15056763	7.379947662	-23.02481995	-24.8288559	-29.90926514	-29.6511322	-24.23650513	-29.96160583	9.508873749	-21.29550629	-18.44537964	-16.04986725	5.818712234	6.281154633	10.76425781	7.681414795	8.15116272	-22.77775879	-30.42301331
X Parietal&squamosal&occipital sutures	3.66496315	2.633309555	3.829420471	8.866731262	2.556710815	6.753224945	4.667471313	1.824222183	3.313523483	2.5867836	6.836458588	-1.964299583	2.276696014	16.06015015	8.896524048	-0.832735062	5.279712296	6.87441864	1.38918457	-2.605966949	16.64665375	5.51480217	6.745719147	4.073061371	7.4860466	13.95559082	8.359415436	7.4082901	-1.095642662	16.01244354	-1.487324619	6.726300812	7.340823364	7.62775116	-0.510780621	-0.484753084	-1.05476656	1.490024567	6.227371216	13.36134186	2.967011452	3.705939484	6.737931824	4.804561996	4.061527252	8.146335602	2.611483383	17.07187958	1.083219624
Y Parietal&squamosal&occipital sutures	23.096521	23.28991089	-25.82296448	4.945447922	19.24134369	21.21588745	23.01073914	-14.27686768	23.18317108	21.72807159	23.05999451	-14.94762726	21.32988434	-18.1083374	4.948786926	-20.39344177	20.26050873	21.21075439	21.04949493	-14.96934967	8.329079437	22.46900787	19.44873047	23.29979858	-13.40122223	-15.23300476	-21.59012604	-11.18712006	-17.30526581	-17.9509552	-8.483175659	23.06336517	-13.36127319	-16.07273254	-15.9804184	-15.94215698	-17.31186676	-13.86869202	21.27241974	-15.0615448	-19.66133728	-25.79752197	19.41114044	23.17400665	23.25278778	7.068390656	19.39856873	-8.016680908	-13.73745728
Z Parietal&squamosal&occipital sutures	7.562255859	6.920339966	-13.77102966	8.103278351	8.071799469	9.522373962	6.471063232	-24.19994354	7.36852951	7.239156342	10.56351395	-24.6592926	4.019906235	-13.53707581	8.074367523	-17.91474152	11.12223434	9.611911774	7.580510712	-24.66930695	-18.89350433	11.25050354	9.455931854	8.979010773	-23.15679016	-15.39559479	-16.10015106	-23.80063782	-22.06837616	-13.79441528	-24.04597321	10.58838043	-23.28455505	-18.4069458	-22.13348083	-22.11431427	-22.05410004	-28.41418457	13.1751236	-14.69134369	-13.84344482	-13.22038879	9.466823578	6.545948792	9.019215393	8.690422058	8.097956085	-20.10649872	-29.38087769
X Parietal&interparietal intersect	7.559925079	6.55461731	5.299856186	5.983769226	6.048791122	9.910980225	8.40374527	1.656174469	7.214292145	6.564983368	10.7136795	-2.428316116	2.983034325	14.17649231	6.046897125	2.345807457	8.642181396	9.876422119	5.752701187	-3.178535652	14.89552002	9.191529083	10.51955872	7.205911255	4.348761749	13.1249588	10.850177	4.994570541	2.517649841	14.27641907	-2.261561012	10.77412109	4.120179367	6.152884293	-1.560691643	-1.768909454	2.327200508	-1.470993996	10.38950119	13.22200012	4.244705582	5.811114502	10.5424675	8.358067322	7.197118378	4.728684998	6.048593903	14.00920868	-1.42416811
Y Parietal&interparietal intersect	23.54655457	22.88519745	-23.43330688	6.089387512	18.53988037	19.60599213	22.59877014	-13.00675659	23.1953598	22.2826828	22.2697937	-14.89423218	21.11322784	-15.28093414	6.105942535	-17.97893677	17.71048889	19.99000549	22.06008759	-14.82336731	4.29669075	21.71556549	18.13643799	22.53113556	-10.99354095	-18.96579895	-19.27420807	-8.081999207	-17.43872986	-15.23425751	-12.6446701	22.3019043	-10.71979599	-16.28064575	-16.75110931	-16.75931396	-17.47707367	-11.16449051	20.06422424	-18.86839447	-20.04193573	-23.75066833	18.19884949	22.66525421	22.5775116	8.970706177	18.57204895	-8.401451874	-11.23839874
Z Parietal&interparietal intersect	9.071976471	8.801586914	-16.78783417	10.46461945	9.923506927	11.34977112	8.918384552	-28.120401	8.655066681	9.696329498	10.59404602	-29.0135437	8.381037903	-15.89680634	10.45230484	-19.17381134	13.01447754	11.23822632	9.095721436	-29.10497131	-20.94930115	12.92323914	8.989009094	12.14261627	-24.77283478	-17.2359787	-17.90874786	-23.71282349	-24.52940674	-15.88437042	-24.57523499	10.6139801	-24.74621887	-22.64780273	-26.42991028	-26.41028748	-24.66924133	-31.57835999	12.60622406	-17.32816315	-17.08252106	-16.40439606	8.973636627	8.873462677	12.12449493	9.989923859	9.911601257	-23.20378723	-31.5435791
X Parietal PAT L 9	8.747944641	7.688192749	5.448871613	5.079954147	7.315878296	10.95880203	9.540892029	1.269583035	8.57907486	7.756952667	11.87145233	-2.886392784	3.288986206	12.9948349	5.134292221	2.763929558	9.452781677	10.8428093	7.170023346	-3.340469742	14.4477005	10.36000214	11.50423508	8.150995636	3.008802414	12.23465042	11.13685379	3.49394722	3.237275314	12.919664	-2.082534599	11.90540771	2.715975189	4.873353195	-1.907390213	-2.097134018	3.051601791	-3.018281174	11.4127655	12.29500122	4.174035263	5.686849213	11.50330048	9.524113464	8.123706818	3.934141541	7.193984222	12.53542404	-2.9674757
Y Parietal PAT L 9	22.649263	22.17134094	-22.23916321	7.110048676	18.11450806	19.18204956	21.94925232	-12.19396973	22.45674744	22.2107605	21.41463928	-14.38478088	19.99328766	-14.53730621	7.093686676	-16.6821167	17.12581177	19.24398651	21.91833649	-14.26815033	3.048766899	20.29641266	17.12748108	21.80384827	-10.49524231	-19.88589172	-17.96260376	-7.591671753	-16.79258881	-14.37939758	-13.83283539	21.42450562	-10.30558014	-16.30031586	-16.29822083	-16.36404877	-16.89939423	-10.86210632	19.32532654	-19.84048157	-19.52602234	-22.51340637	17.1499649	21.92186737	21.70048218	10.10736237	18.05428162	-8.52673111	-10.97917557
Z Parietal PAT L 9	9.523273468	9.064076233	-17.51234436	11.02017593	10.0705368	11.31929855	9.139318848	-29.12476196	8.831636047	9.777747345	10.39706268	-30.13321838	9.523064423	-16.12015228	11.01120987	-19.56227722	13.06781006	11.33500214	8.903423309	-30.24497681	-20.64327393	13.11203003	8.570863342	12.73072968	-24.5243927	-17.93369751	-18.5197464	-23.31357422	-25.6307312	-16.120047	-24.12831879	10.36820297	-24.41339569	-23.66399841	-27.64640503	-27.48561707	-25.59972687	-31.99184265	12.04605637	-17.97147675	-18.47750397	-17.29822388	8.569049835	9.158609009	12.79301224	10.01337051	10.0424263	-23.57357635	-31.9921814
X Parietal PAT L 8	12.16629868	10.91552811	5.310216904	2.213464355	10.69247131	13.80638275	12.34882431	-0.755703163	11.65821686	11.56541824	13.84189148	-3.722614288	5.991078568	10.19897156	2.137446213	3.073209	12.01635284	13.76426086	10.66392593	-3.647682953	12.41987839	12.95741577	12.94943542	10.96638489	-0.01716146	8.890852356	11.17226486	0.297597694	4.653788376	9.996973419	-1.642409897	13.86507111	-0.053545988	0.960246181	-3.642167664	-3.596203232	4.579936981	-7.020992279	13.32557831	9.018629456	4.745230484	5.401799774	12.94307098	12.42181168	10.9165062	1.81255703	10.569133	8.61053772	-7.041226959
Y Parietal PAT L 8	20.03691101	19.4828125	-18.45169067	10.33477402	16.04588013	16.75744019	19.35023956	-8.717486572	20.29367828	20.47646637	18.48548889	-11.18976517	17.00821075	-11.67773514	10.30383682	-12.43797684	14.24705811	16.583284	20.19825439	-11.20619812	0.466924858	17.18622894	14.66430206	18.72931976	-8.634861755	-20.89737549	-13.624823	-7.12423172	-13.829776	-11.69498291	-16.55883636	18.30551453	-8.72449646	-14.84082794	-13.40342255	-13.48192444	-13.76376953	-9.895122528	17.5776123	-20.8392334	-16.60287628	-18.5071579	14.64787292	19.34698334	18.78705139	13.10675964	16.16340942	-8.034809875	-10.05918579
Z Parietal PAT L 8	8.361312866	7.863250732	-18.02714539	10.79432983	8.418754578	9.778382111	8.291247559	-30.41277161	7.238027191	8.836405945	7.902358246	-32.74858093	10.79553452	-14.81794128	10.74713898	-19.01374817	11.33920517	9.77434845	6.915470123	-32.74776611	-18.44506226	11.24169235	5.562249756	12.47506866	-21.97228241	-20.45957947	-18.41525879	-20.07174225	-27.51932678	-14.71821899	-21.32470856	7.727055359	-22.00505371	-25.13325195	-30.11161194	-30.09302368	-27.6684906	-31.00200806	8.696973419	-20.55828705	-21.47640533	-18.00431671	5.575381088	8.224316406	12.53237152	7.940664673	8.472817993	-22.47484741	-31.08333435
X Parietal PAT L 7	10.54130402	9.175235748	4.060868073	4.194642258	9.062227631	12.13675919	10.73695831	-1.252908611	10.24621887	9.938420868	12.76741486	-5.017982864	4.01934166	9.890226746	4.207921219	2.203811264	10.11876297	12.1009285	9.508866882	-5.101120758	14.54090881	11.2963974	12.07573929	9.19336853	0.045008203	9.250333405	10.07937012	0.165952528	3.413998413	9.849636078	-0.506278944	12.82584839	-0.030984801	1.734682655	-4.515841293	-4.520542908	3.177700233	-6.156416321	12.48184586	9.280903625	2.985972023	4.171983337	12.07384491	10.74015274	9.118313599	3.53114624	9.050605011	9.767151642	-6.189810944
Y Parietal PAT L 7	19.59335175	19.19855957	-19.82212067	10.15738831	15.38887482	16.2935791	18.98784637	-10.80940018	19.72661133	19.94313965	18.29140625	-12.43262711	16.92551575	-13.75516205	10.14525604	-13.69694061	13.9824646	16.29105835	19.57411346	-12.46029434	0.578548384	16.95159302	14.22298889	18.81044464	-10.63136292	-21.2000351	-14.98739014	-8.329338837	-15.21469879	-13.57904358	-15.86921387	18.22026367	-10.65882797	-16.6973175	-14.92126007	-15.01397095	-15.23941956	-11.77117767	16.63244781	-21.19446411	-17.73656311	-19.99254761	14.22649384	18.98709259	18.7866333	13.29980621	15.37653198	-9.823249054	-11.94238739
Z Parietal PAT L 7	9.835569763	9.327469635	-18.50137787	11.58310547	9.784960938	10.91582184	9.472729492	-30.33531799	8.749060059	10.06389847	9.883898926	-31.82563477	10.45281448	-15.48993378	11.58424377	-20.57617188	12.5228775	10.94043579	8.72282486	-31.78120117	-18.69769897	12.67100296	7.431993103	13.45738068	-22.83911133	-18.3914978	-19.75118103	-22.01308899	-27.97658691	-15.4510788	-22.77086334	9.804256439	-22.78232117	-24.37333984	-28.90391541	-28.81001892	-28.17069092	-31.95529785	10.40047913	-18.4089325	-20.92653961	-18.47327728	7.436950684	9.470785522	13.47640076	9.349536133	9.790374756	-22.74453888	-31.95498657
X Parietal PAT L 6	11.3002861	10.21848221	6.364077377	2.678790855	9.903030396	13.20832062	11.88787537	0.921804237	10.85231628	10.41644211	13.57628937	-2.481677818	5.413004303	11.83529282	2.644752502	3.717383957	11.77099686	13.17719116	9.58928833	-2.486838341	12.43229065	12.64467468	13.0096283	10.52175751	1.498195267	10.80828323	12.01840286	1.857561493	4.84563446	11.58165588	-2.697706795	13.66690063	1.373355007	2.95424118	-2.127933121	-2.205711555	4.799584198	-5.352739716	13.07555542	10.8792366	5.453996658	6.457739258	13.00124512	11.92475204	10.45506821	1.878396034	9.717636108	9.969244385	-5.341947556
Y Parietal PAT L 6	21.85516663	21.2743042	-19.84580383	8.439878082	17.64825287	18.26798096	21.13794708	-9.596266174	21.97903748	22.03348236	20.38872223	-12.68067932	18.76114502	-12.22447815	8.413776398	-14.29092102	16.09087067	18.26405792	21.75505219	-12.63881226	1.73849926	19.04944611	16.30705109	20.64351044	-8.574836731	-20.53614807	-15.29480591	-6.40899353	-14.94298401	-12.07948608	-15.57297363	20.21447449	-8.539154053	-14.8528183	-14.40264893	-14.5432724	-14.9836853	-9.223448944	19.145224	-20.48132019	-18.05649567	-20.02266998	16.30037689	21.12142334	20.687117	11.4083252	17.68609009	-7.36651001	-9.461920929
Z Parietal PAT L 6	8.671772003	8.132810974	-17.78935547	10.96466599	9.023587036	10.39750137	8.337699127	-30.13816528	7.632151794	9.083856201	8.532043457	-31.9846283	10.7449646	-15.67162933	10.94304733	-18.82534943	12.04494781	10.4283493	7.347490692	-32.01448059	-19.81960907	11.87200775	6.538491058	12.5083931	-23.34328308	-20.2008316	-18.04683685	-21.18774719	-26.35095825	-15.54474487	-22.4355896	8.393778229	-23.24105988	-25.16413422	-29.75632629	-29.65431824	-26.39663086	-31.38970032	9.950778198	-20.2621109	-20.35251312	-17.73511505	6.562335205	8.300630951	12.53343124	8.71205368	9.15658493	-23.32707825	-31.53546448
X Parietal PAT L 5	9.673989105	8.513943481	5.144029999	4.52206192	8.209238434	11.61352615	10.24962006	0.441528368	9.44969635	8.809848785	12.46892776	-3.594955063	3.638393402	11.76079407	4.56657753	2.730055428	9.984017181	11.52863007	8.301467133	-3.830374908	14.309375	11.00062256	11.991819	8.777476501	1.757328415	11.14380493	10.95797043	2.070887566	3.506484222	11.64550476	-1.62208004	12.52894287	1.550693703	3.651128387	-2.828048325	-2.926119232	3.330905151	-4.34109993	12.07168808	11.19955368	3.867021179	5.271826553	11.98894958	10.23619766	8.742684937	3.512125778	8.128089905	11.29385834	-4.332401657
Y Parietal PAT L 5	21.54027252	21.11373901	-21.18187408	8.247319031	17.13336029	18.11997528	20.90002441	-11.51159744	21.51294098	21.48078003	20.26644745	-13.68556213	18.80388489	-14.06090393	8.213249969	-15.4250473	15.96432495	18.15064392	21.16454163	-13.60671082	1.963912964	18.9917511	16.03625336	20.72387848	-10.34520416	-20.5766037	-16.67010498	-7.609544373	-16.15291748	-13.8572052	-14.76200867	20.24671783	-10.23991165	-16.35981445	-15.72619934	-15.8406601	-16.24286652	-10.96645966	18.34339905	-20.55124359	-18.89440765	-21.42674255	16.04925079	20.86320343	20.59698181	11.37179871	17.11853027	-8.926760864	-11.12811432
Z Parietal PAT L 5	9.695298767	9.198353577	-18.03460846	11.33495483	9.958364868	11.20299149	9.301180267	-29.79511108	8.829347229	9.945353699	10.15279846	-30.97781982	10.11119537	-16.0320282	11.33437881	-19.91472778	12.9413147	11.22986755	8.827805328	-31.01002808	-19.99438324	12.99642487	8.083757019	13.13607178	-23.96864471	-18.3059433	-19.09550476	-22.80690765	-26.58922729	-16.00914764	-23.58195801	10.10080414	-23.85402374	-24.17499695	-28.41809998	-28.23176575	-26.62365112	-32.11812744	11.39779053	-18.33423157	-19.63491821	-17.91726685	8.089294434	9.309528351	13.16464539	9.83175354	10.06335678	-23.41609192	-32.13418579
X Parietal PAT L 4	8.946743011	7.626314545	3.570193481	5.671098709	7.477757263	10.68743362	9.366202545	-0.875364494	8.788271332	8.289375305	11.62560577	-5.184484482	2.769520378	10.66905441	5.73684082	1.585365009	8.820900726	10.67997742	7.960282135	-5.321789932	15.68210754	9.944878387	11.14707336	7.747389221	1.036876106	10.13216629	9.453676605	1.19010973	2.335940361	10.62927551	-0.233913493	11.66789932	0.881597996	3.136260223	-4.281498337	-4.268899918	2.113609695	-4.636232376	11.41497116	10.16134109	2.255711746	3.714800262	11.15836411	9.337254333	7.713191986	4.761299515	7.484361267	11.43387451	-4.650879669
Y Parietal PAT L 4	20.05857239	19.81822662	-21.23904877	9.121829224	15.7453125	16.9668396	19.56090393	-12.31154785	20.09120178	20.10344849	19.01273804	-13.54638367	17.62140656	-15.22552032	9.08035202	-15.20412445	14.78018951	17.02400818	19.70991211	-13.5371933	1.477455711	17.71358337	14.85240021	19.57866974	-11.78959198	-20.708284	-16.50181427	-9.068143463	-16.34963684	-15.03092041	-14.68382874	19.01551666	-11.69903107	-17.44053802	-15.84152374	-15.97472687	-16.40073395	-12.70152969	16.81350555	-20.7017807	-18.62805634	-21.44443359	14.87416229	19.52247162	19.42667542	12.43322296	15.70723419	-10.41053085	-12.7366333
Z Parietal PAT L 4	10.26647339	9.725947571	-18.22750854	11.55272827	10.31158981	11.42686234	9.815018463	-29.62710266	9.391417694	10.36198578	10.88017502	-30.563797	9.491665649	-15.72687225	11.54289474	-20.99650574	13.06302338	11.45733795	9.539380646	-30.51906433	-19.13887177	13.29821472	8.590930939	13.48381348	-23.51671295	-17.05039215	-20.02910309	-23.2608017	-27.45218811	-15.74431152	-23.81755219	10.85662994	-23.43083801	-23.40518036	-27.67941895	-27.41702881	-27.54801636	-32.15003967	11.69626541	-17.05798187	-19.75959015	-18.14480743	8.590285492	9.837763214	13.50976868	10.03604584	10.31292648	-22.78028564	-32.14752502
X Parietal PAT L 3	10.11533203	9.13358078	6.533747101	3.607881165	8.708513641	12.27579041	10.94708862	1.829751968	9.753899384	9.063954163	12.95598297	-1.95963192	4.633036804	12.9896698	3.645265961	3.610819626	10.93819656	12.19786301	8.342800903	-2.185368156	13.00597839	11.81207275	12.4723793	9.573355865	2.739896584	12.11460114	12.13802109	3.143061829	4.464365387	12.76100235	-2.953387833	13.0015625	2.463064957	4.326031113	-1.334515095	-1.482829189	4.365517807	-3.914793396	12.32568359	12.14048615	5.367823029	6.697703552	12.45467453	10.96360779	9.549980164	2.546522522	8.503290558	11.26861038	-3.913183212
Y Parietal PAT L 3	22.92444611	22.3963623	-21.1918045	7.244142914	18.58047638	19.32364197	22.1927887	-10.71000824	22.85849304	22.78897705	21.42221375	-13.77338562	19.91165924	-13.12025909	7.202640533	-15.7865387	17.32313232	19.37349243	22.48337708	-13.69544525	2.714297104	20.27608185	17.33917694	21.89603271	-9.089241791	-20.01562042	-16.89521332	-6.516908264	-15.93729553	-12.88045044	-14.5631485	21.40536652	-8.938169861	-15.22919159	-15.420755	-15.56529236	-16.0678772	-9.384744263	19.91659241	-19.99273682	-19.06048584	-21.38326111	17.33825989	22.16461792	21.76691742	10.17759018	18.55662689	-7.323331451	-9.664203644
Z Parietal PAT L 3	8.912123108	8.374036407	-17.50393982	10.92975159	9.491049194	10.84670486	8.530101776	-29.57212219	8.039665222	9.246087646	9.307431793	-30.98722839	10.3318573	-16.04715576	10.92330627	-18.80960236	12.56638794	10.8689415	7.908348083	-31.10561523	-20.63324127	12.45132599	7.460400391	12.36931458	-24.20872803	-19.44523315	-17.91133423	-22.1893631	-25.60019531	-15.98581085	-23.36607666	9.241981506	-24.0646759	-24.64409332	-28.93173828	-28.7683075	-25.5299118	-31.68717346	11.07501755	-19.47971039	-19.20424194	-17.35167847	7.48471756	8.540737915	12.46083145	9.369165039	9.594426727	-23.73851929	-31.80925903
X Parietal PAT L 2	11.58528442	10.15515747	4.027673721	3.231324387	10.00693436	13.01847076	11.62512131	-1.968146896	11.17795868	11.12251587	13.31616211	-5.108047867	5.16996727	9.143440247	3.205480576	2.204839706	10.86348648	12.95941925	10.52767944	-5.119823074	13.80978394	12.05828323	12.35124664	10.08440247	-0.76825757	8.111847687	10.14216385	-0.624729252	3.825722122	9.067380524	-0.186567295	13.3459198	-0.793883657	0.294800305	-4.995053482	-4.957814026	3.634941483	-7.456002808	12.9483963	8.159858704	3.258613968	4.091797256	12.34319382	11.65114136	10.04218216	2.872878647	10.111689	8.490594482	-7.524060059
Y Parietal PAT L 2	18.7962204	18.28184509	-18.51634216	11.34980392	14.72417908	15.42551727	18.1250351	-9.566586304	19.0472229	19.2563858	17.29307861	-11.21164398	16.08339691	-12.69740982	11.32999573	-12.30925827	13.00164795	15.38387756	18.95782928	-11.23149109	-0.164153957	16.06047058	13.51903076	17.75812836	-9.912947083	-21.29753876	-13.66875	-8.278372192	-14.07827759	-12.65413818	-16.6688385	17.20260468	-10.08420563	-15.96892242	-13.90052032	-13.87253723	-14.04523621	-11.4398468	16.13892975	-21.29781036	-16.61716919	-18.67278442	13.50351868	18.13269806	17.78080902	14.14700012	14.78068695	-9.374976349	-11.60089111
Z Parietal PAT L 2	9.169661713	8.683901215	-18.43373871	11.21484299	8.897875977	10.13995132	9.01031723	-30.48774109	8.015446472	9.525063324	8.932132721	-32.54837036	10.66902084	-14.82848358	11.20658646	-20.20380402	11.7706398	10.18091507	7.800585175	-32.53677673	-17.91137543	11.85987091	6.262412262	13.08765411	-21.85875397	-19.30327911	-19.34585114	-20.67536316	-28.50162964	-14.75818024	-21.69139404	8.840253448	-21.89272614	-24.6505661	-29.54551697	-29.57650146	-28.724646	-31.38954773	9.121477509	-19.28341675	-21.73361053	-18.45019226	6.265898895	8.9969841	13.11594391	8.476950073	8.937038422	-22.17583313	-31.39573975
X Parietal PAT L 11	11.48841782	10.50117493	7.325070953	2.095891762	10.11525192	13.54315643	12.2916832	1.764489937	10.87268906	10.50577545	13.56717834	-1.305506134	6.258516693	12.75318146	2.040476608	4.031506729	12.37679443	13.53855438	9.435642242	-1.20816946	11.44557953	13.05308533	13.0596344	11.03501968	2.296163559	11.30375366	12.59018173	2.743726158	5.322064209	12.38933411	-3.648542786	13.66910858	2.198807335	3.496036148	-1.088766098	-1.181434155	5.312374878	-5.024909973	13.00771484	11.35912933	6.531169891	7.362130737	13.0572998	12.30764542	10.97971039	1.410921478	9.89862442	9.99238205	-4.971175003
Y Parietal PAT L 11	22.64272461	22.02157745	-19.7200943	7.693859863	18.55118561	19.08489075	21.94323883	-8.86422348	22.79208679	22.78101807	21.23947754	-12.51149826	19.46768799	-11.66582489	7.677116394	-14.56986694	17.00807343	19.10190735	22.52628326	-12.4618103	2.514175606	19.97341156	17.23985291	21.33928833	-7.740744781	-19.88682098	-15.2933548	-5.87919693	-14.58073883	-11.46611023	-15.1914978	20.91059723	-7.656965637	-13.82882843	-13.85625763	-14.05556183	-14.6049057	-8.221624756	20.30329437	-19.8440033	-17.85674744	-19.97558289	17.23518829	21.94656219	21.41266632	10.56345444	18.59848633	-6.073548126	-8.454868317
Z Parietal PAT L 11	7.802027893	7.282787323	-17.04196625	10.39179611	8.306443024	9.869231415	7.359365845	-29.68738708	6.789772034	8.290363312	7.71474762	-31.78449402	10.63022308	-15.35207672	10.33290176	-17.89771576	11.42812271	9.868192291	6.405784607	-31.77473145	-20.01720886	11.07416382	5.865968704	11.69704514	-23.21768494	-21.03057861	-16.99667969	-20.53430481	-25.45616455	-15.19358368	-22.02229156	7.588157654	-23.07465515	-25.21669617	-30.00806885	-29.91815491	-25.4640625	-30.58050232	9.501269531	-21.04626465	-19.73369141	-17.04368896	5.899032974	7.328603363	11.71278229	8.038032532	8.539989471	-23.15872803	-30.87297363
X Parietal PAT L 10	11.00943985	9.778355408	5.169027328	3.41264534	9.539076996	12.73931427	11.33682938	-0.226040888	10.63962326	10.25930252	13.26900635	-3.829943848	4.649658203	10.77488403	3.398015594	3.03881855	10.97129898	12.67062683	9.648304749	-3.888904572	13.53025665	12.02761765	12.65353928	9.881275177	0.632195091	10.01114273	11.12185059	0.893029785	4.162812805	10.63597336	-1.53685894	13.34011993	0.530452394	2.261205292	-3.403081131	-3.434865952	4.028162766	-5.811915207	12.86427155	10.08125	4.171469879	5.298026657	12.64586868	11.36334763	9.812312317	2.643572235	9.434410858	9.826073456	-5.826873016
Y Parietal PAT L 10	20.70536804	20.21046906	-19.82626343	9.366949463	16.45472565	17.24038239	20.0276947	-10.24516983	20.82126312	20.9680603	19.28517761	-12.58167725	17.80115814	-12.95408325	9.345175934	-13.92080383	14.95113678	17.20147247	20.65458984	-12.56004486	0.995341396	17.92534637	15.1804245	19.67786713	-9.592233276	-21.03339691	-15.11151581	-7.310974121	-15.1315033	-12.80918884	-15.83729401	19.17783051	-9.596753693	-15.83380127	-14.75097809	-14.8635498	-15.16313019	-10.52124634	17.78600769	-21.006427	-17.95126801	-19.95999146	15.17926788	20.01096497	19.68155518	12.44146957	16.47729187	-8.694616699	-10.72045212
Z Parietal PAT L 10	9.385404968	8.862057495	-18.28587189	11.36409912	9.490129089	10.72386932	9.057733917	-30.37549744	8.303276062	9.69640274	9.274090576	-32.01268921	10.69372864	-15.67610016	11.35987091	-19.78371124	12.37935867	10.76890259	8.155543518	-32.01201782	-19.32501221	12.3993782	7.052674103	13.11938934	-23.17676239	-19.28218079	-19.06194	-21.66790924	-27.26985168	-15.58039398	-22.63420105	9.161229706	-23.10115814	-24.84350128	-29.39463196	-29.28800049	-27.39867554	-31.8228241	10.20471039	-19.32973328	-20.79267731	-18.2381012	7.063568878	9.038946533	13.14911041	9.141603851	9.561172485	-23.13013458	-31.87702026
X Parietal PAT L 1	12.44323654	11.37337494	6.673271942	1.323469925	11.01590271	14.27532654	13.01956482	0.581011248	11.87125168	11.70325699	13.8721344	-2.276578522	6.944929504	11.38994293	1.239440918	3.68083992	12.85933228	14.31423798	10.50616684	-2.051015091	11.00211945	13.48781738	13.15880585	11.74373703	1.021226501	9.630541992	12.099263	1.52818594	5.424936295	11.15037308	-3.10320015	13.90246887	0.990979671	1.767272568	-2.172872162	-2.224232674	5.418397522	-6.379489899	13.41703949	9.752529907	6.278859329	6.696934509	13.15643768	13.07959595	11.66630859	1.049974632	10.93624649	8.974908447	-6.356345749
Y Parietal PAT L 1	21.25768433	20.53282318	-18.39115448	9.294046021	17.33257599	17.9293869	20.4680542	-7.930558014	21.4812561	21.58981018	19.74692078	-11.0213623	18.05033722	-10.81170197	9.31792984	-12.85805664	15.54695587	17.82718201	21.3429184	-10.98139954	1.439766407	18.40978851	15.9889328	19.58779907	-7.481785583	-20.15215149	-13.67320557	-6.226436996	-13.39469757	-10.83110275	-16.11412811	19.40874329	-7.531829834	-13.52975159	-12.71791306	-12.73941803	-13.33361359	-8.448542023	19.17697906	-19.97917633	-16.44643707	-18.54165497	15.96512909	20.49751129	19.84995575	11.88754272	17.49736176	-6.514906311	-8.561012268
Z Parietal PAT L 1	7.404833221	6.776687622	-17.23648529	10.05453949	7.588214111	9.198913574	7.172751617	-29.96702881	6.195022583	7.868675995	6.832772827	-32.70472412	10.70683823	-14.49827118	9.959577942	-17.6930481	10.65932541	9.124093628	5.707617569	-32.66330872	-18.90587921	10.33025436	4.828564072	11.61161575	-21.87600861	-21.59470062	-17.05310364	-19.33035583	-26.34066772	-14.45566559	-20.88833618	6.5423172	-21.91947937	-25.33129578	-30.45337219	-30.4471344	-26.37504272	-30.23698425	8.1971138	-21.77553406	-20.87528229	-17.28349152	4.826979065	7.071374512	11.65522995	7.10400238	7.679788971	-22.56812592	-30.36684875
X Parietal PAT 9	5.447483826	4.243009949	2.87518959	8.489109039	4.152368927	7.89409256	6.278991699	-0.055582631	5.44402504	4.787049103	8.715000916	-4.612943268	1.180948925	13.06913605	8.60025177	0.018556832	6.148310089	7.902581024	4.247209167	-5.157883835	17.43473206	6.888800812	8.639299774	4.881746292	3.977851105	11.90985641	8.455007172	4.109495544	-0.082908684	13.07411804	-0.011754362	8.653965759	3.801947021	5.61710434	-3.029561996	-3.097040558	-0.188725019	-1.306200218	8.544874573	11.85063705	1.720564842	3.110141945	8.663619995	6.2782444	4.907762909	7.248957825	4.2052845	15.05609131	-1.517479038
Y Parietal PAT 9	21.3410965	21.17762756	-24.15701294	7.214922333	16.8184906	18.73112335	20.90875702	-14.51065979	21.13275146	20.52397308	20.78099823	-15.12235107	19.44404449	-17.72047729	7.238967896	-18.33063354	16.9202301	18.77192078	19.89123993	-14.93677673	4.541648483	19.67494202	16.68537292	21.28805389	-13.81251678	-18.39061584	-19.87782898	-10.98315659	-17.66835327	-17.55024872	-11.40036621	20.81106262	-13.65873718	-18.12258759	-16.87758026	-16.86530151	-17.65383911	-14.26394653	18.25549164	-18.36736298	-19.77465973	-24.38569489	16.69136353	20.88498077	21.27212219	9.92590332	16.82402191	-10.32893372	-14.16691437
Z Parietal PAT 9	9.917196655	9.342777252	-16.5447403	10.35331573	10.05543747	11.20312195	9.218328094	-26.97910156	9.501094818	9.778495026	11.71620789	-27.208078	6.570418549	-15.20133972	10.31103058	-20.60206757	13.12131653	11.19682159	9.849946594	-27.24324341	-19.46617584	13.36754761	10.19670258	12.16914902	-23.86479187	-14.67417908	-18.81480255	-24.67456207	-25.37792053	-15.29929352	-24.88126526	11.71735764	-23.90654602	-20.56519012	-24.4180191	-24.37952423	-25.4218811	-31.17952576	13.55267181	-14.59226837	-16.53910065	-16.35547333	10.18753815	9.223899841	12.187854	10.28944778	10.06606293	-21.63171234	-31.29908752
X Parietal PAT 8	3.13310051	1.779325485	0.574256229	10.96091156	2.032593346	5.390242004	4.14115448	-1.980203629	3.161668968	2.958239174	5.788850021	-6.275212479	1.005250454	12.54268341	11.06883163	-3.051990128	3.396660995	5.440932846	2.326021767	-6.409359741	18.95874481	4.438074112	5.747945404	2.771273613	4.57492981	10.19917374	5.342898178	4.303316116	-2.887702942	12.47446442	1.952088928	5.655879974	4.404381943	4.761565781	-4.444437027	-4.421278	-2.856716347	-1.533894539	5.636955643	10.08751907	-0.546872091	0.585921383	5.785760117	4.170783234	2.844243431	9.971373749	1.983555794	15.83367157	-1.622114372
Y Parietal PAT 8	19.14241791	19.38275757	-24.48372955	8.42830658	15.1545639	17.85326233	19.25285492	-15.06509857	19.19102936	18.14892273	19.3396347	-13.99034271	17.88911285	-19.7494751	8.479612732	-18.47628021	16.19183502	17.87032166	17.21631165	-13.94606018	5.501608658	18.34150391	15.75196075	19.72780151	-16.03384857	-16.22402496	-20.17494965	-14.29169006	-16.81261292	-19.65870209	-9.418503571	19.43218536	-15.96703796	-18.75157623	-15.71746826	-15.76709137	-16.82633972	-16.89288025	16.96597137	-16.28916931	-18.26871796	-24.51236572	15.73720551	19.21125183	19.78069458	10.40415039	15.2692215	-11.20703583	-16.86368256
Z Parietal PAT 8	8.93815155	8.228028107	-15.02984772	8.648709106	8.488441467	9.743027496	8.211798096	-24.53705292	8.773724365	8.74725647	11.3866539	-24.54976959	3.798385239	-13.1499054	8.452084351	-20.70023193	11.66623764	9.78289566	9.072219849	-24.61493835	-17.00326538	12.09122238	10.19036255	10.6717247	-21.52988281	-12.6733017	-18.23623962	-23.92849579	-25.28495178	-13.33017731	-23.98730469	11.29996872	-21.70475922	-17.47314911	-21.79860229	-21.88327484	-25.33942719	-29.37833862	13.36975708	-12.64495773	-14.95088348	-14.96439056	10.2049614	8.24030304	10.78643341	9.073184967	8.449578857	-18.58283997	-29.49593811
X Parietal PAT 7	3.479928589	2.368331528	2.316002083	9.973197174	2.344539642	6.316624832	4.445965195	0.083871168	3.427891541	2.900858116	6.617836761	-4.242774582	1.272180557	14.24962158	10.09571457	-1.49253788	4.53371048	6.347592163	2.107871437	-4.748377609	18.04757996	5.057154465	6.637440491	3.476304245	5.845598984	12.29552917	7.154168701	5.745666504	-1.689825249	14.18762207	0.154543781	6.540264893	5.696648026	6.413606262	-2.374092674	-2.412633705	-1.75255909	0.166013217	6.37578392	12.0789711	1.201602745	2.378481102	6.674197388	4.476993179	3.525396729	8.868418884	2.409700394	16.50078888	-0.12816267
Y Parietal PAT 7	21.38735352	21.44992065	-25.27569275	6.542209625	17.25952606	19.55664215	21.2996109	-15.0446701	21.31018372	20.30495605	21.37134399	-14.99902649	19.82836761	-18.94630737	6.576931	-19.6138031	18.17979126	19.62578583	19.41074829	-14.89924622	6.613518524	20.42475128	17.60163879	21.71358032	-14.81826324	-16.2228653	-21.05911865	-12.54953766	-17.47632599	-18.80191803	-9.237230682	21.4235199	-14.80229187	-17.89288483	-16.29806824	-16.32842255	-17.44844818	-15.24990997	19.03320313	-16.20690002	-19.43250732	-25.34831848	17.60083008	21.26449585	21.75460968	8.714292908	17.33807983	-9.87408905	-15.09388885
Z Parietal PAT 7	8.833730316	8.211553192	-14.86273041	8.929220581	8.953063202	10.18396606	7.895677185	-24.81727142	8.702140045	8.624584961	11.32985992	-25.00483856	4.398625565	-13.89176178	8.813899994	-19.68873749	12.05653229	10.19373093	8.889000702	-25.03880768	-18.50900879	12.32253418	10.28349457	10.4810936	-22.91663971	-13.78290405	-17.49178925	-24.40679321	-23.9897522	-14.11712189	-24.46602936	11.28846436	-23.00148926	-18.4453125	-22.29148407	-22.33676605	-23.97871399	-29.49085083	13.75906677	-13.61954498	-14.57416992	-14.67855377	10.28823013	7.944779205	10.51877289	9.418301392	8.915036774	-19.94419861	-29.97018433
X Parietal PAT 6	6.388924026	5.051234436	2.321408463	8.076747894	4.995171356	8.319512177	7.045831299	-1.102913189	6.357878876	5.798113251	9.326309204	-5.674815369	1.27752161	11.59653244	8.190065002	-0.056560004	6.501663208	8.384661865	5.517282486	-5.976041794	17.45205383	7.552346802	9.196161652	5.364145279	2.459072685	10.68878479	8.129824829	2.61856308	0.196577907	11.56031952	0.652467871	9.307076263	2.335185242	4.365080643	-4.261952591	-4.275210571	0.082128322	-2.821759605	9.205449677	10.58526764	1.056072998	2.524471855	9.221916199	7.048390198	5.372659683	6.941420746	5.042034149	13.81592102	-2.915077972
Y Parietal PAT 6	20.10667419	19.9473587	-23.05243073	8.425162506	15.59795837	17.47728119	19.6498642	-14.13135071	19.98041077	19.61589508	19.38586273	-14.55600891	18.17828674	-17.39734955	8.418971252	-16.94129791	15.4397934	17.51568756	18.99482269	-14.42357178	3.082767677	18.22854614	15.35850525	19.99941101	-13.77728577	-19.37663269	-18.61111755	-11.01352005	-17.31157074	-17.22474976	-12.55138855	19.41024017	-13.60295105	-18.50879822	-16.56166992	-16.56628113	-17.28689117	-14.54202576	16.88249664	-19.37354889	-19.17873077	-23.2567276	15.37795868	19.64687042	19.9037262	11.46106796	15.60904999	-11.14045715	-14.47409515
Z Parietal PAT 6	10.36969528	9.783547211	-17.32165375	10.91789169	10.30499573	11.41079178	9.752733612	-27.89033813	9.810668182	10.28698425	11.79625702	-28.16405945	7.349051666	-15.26844635	10.87523575	-21.35332642	13.17638702	11.43787079	10.12991333	-28.16983948	-18.90862122	13.46882019	9.894604492	12.86461792	-23.47046661	-14.87436371	-19.71732788	-24.41980591	-26.67055969	-15.3473175	-24.65151978	11.79887466	-23.50743561	-21.245578	-25.29442749	-25.14239807	-26.7125	-31.58245544	13.03093262	-14.79862061	-17.81533051	-17.21575623	9.885149384	9.751369476	12.90253448	10.34125977	10.31582031	-21.71805573	-31.6273407
X Parietal PAT 5	4.14352951	2.566505051	-0.127676666	10.64030838	2.877631187	5.802829742	4.942014313	-3.182347679	4.144438553	4.037126541	6.595253754	-7.477877808	0.754060793	11.03832245	10.74983597	-2.978489685	3.73754921	5.854231644	3.703116608	-7.575128174	19.14201355	5.136539078	6.388856506	3.151860046	2.88867054	8.813962555	5.238738632	2.661186409	-2.782296753	10.80487366	2.940812874	6.541445923	2.764262009	3.418579865	-5.973430252	-5.876797485	-2.763162994	-3.252506256	6.366265488	8.68576889	-1.231824398	-0.141522789	6.411599731	4.986403275	3.211010361	9.705967712	2.885904694	14.9738739	-3.233620071
Y Parietal PAT 5	17.94313965	17.98761749	-23.40739136	9.959161377	13.76918793	16.18281555	17.88887634	-14.83336945	17.91248627	17.1700058	17.89179993	-13.65257721	16.81943207	-19.54106293	9.983493042	-17.13348999	14.4566391	16.29083252	16.33848572	-13.59526062	4.028442764	16.8726593	14.17693329	18.43081512	-16.1836441	-17.56933746	-19.14422913	-14.40492554	-16.60691528	-19.36514893	-10.77424393	17.98967133	-16.00062103	-19.56720734	-15.66368713	-15.74041595	-16.56738434	-17.26353607	15.50141296	-17.63495636	-17.97526093	-23.45948029	14.13813629	17.8666687	18.39120178	12.02321167	13.80033264	-12.16206665	-17.26321564
Z Parietal PAT 5	9.647257996	8.975622559	-16.11137238	9.411027527	8.810208893	10.0710495	9.02545929	-25.5231369	9.353694916	9.50967865	11.77882843	-25.44062958	4.552233887	-13.45328674	9.28062973	-21.73229828	11.9564682	10.22375793	9.671161652	-25.46126404	-16.70414429	12.54653015	10.01029587	11.64098129	-21.39756165	-12.64294815	-19.28332977	-23.85921631	-26.7197937	-13.68067169	-23.9752182	11.76839752	-21.62730865	-18.2765152	-22.79613953	-22.86241913	-26.93768311	-30.08829346	13.10637665	-12.64033127	-16.42265625	-16.02588806	10.00408478	9.052124023	11.71366959	9.385652924	8.825849152	-18.84537506	-30.07910461
X Parietal PAT 4	2.902825928	1.870991516	2.700279236	10.04378967	1.913746643	6.011822128	3.849967957	0.70178957	2.708435059	2.357326317	5.823651505	-3.266775894	2.045999146	15.29312286	10.09706955	-1.866703415	4.268979263	6.067516708	1.221819592	-3.617658615	17.55510406	4.63222847	5.839683914	3.314543533	7.187432098	12.90140686	6.909267426	7.033452606	-2.014607048	15.22409821	-0.594072294	5.741337585	7.122154236	6.923693848	-1.523595524	-1.541328526	-2.045011139	1.050715542	5.590551758	12.52309265	1.675310707	2.660440063	5.837606049	3.899464417	3.368472672	9.118940735	1.971762466	16.98971252	0.856461525
Y Parietal PAT 4	21.93405457	22.08505707	-25.62181091	5.909710312	18.10614471	20.4031723	21.86552582	-14.6169632	21.87057037	20.6622406	22.16478729	-14.64669037	20.43598633	-18.9673233	5.952942657	-20.12963715	19.38712616	20.58682556	19.75931854	-14.6203125	7.990135956	21.34376373	18.57099457	22.25639191	-14.49221954	-14.84186554	-21.49762115	-12.70867691	-17.06185913	-18.87718964	-8.082939148	22.22149353	-14.54610748	-16.96401825	-15.63574677	-15.62993927	-17.0201004	-14.8514801	20.08286591	-14.82315979	-19.06343689	-25.61639099	18.55781555	21.9149704	22.31260223	7.706821442	18.24043579	-8.997847748	-14.68096924
Z Parietal PAT 4	7.662583923	7.101439667	-13.5203537	7.583666229	7.929403687	9.292076874	6.614691162	-23.62890167	7.685453796	7.543219757	10.54583588	-24.12875671	3.446008682	-12.99736938	7.496531677	-18.41536713	11.08286133	9.188050079	7.745088959	-24.09931946	-18.06208191	11.14966812	9.66239624	9.221385956	-22.24132385	-14.2489563	-16.17093201	-23.72684174	-22.70823669	-13.21947174	-23.67504883	10.56824265	-22.25507813	-17.70181427	-21.47762756	-21.45136108	-22.65698242	-28.08532715	13.30241241	-14.01996307	-13.48807068	-13.45547485	9.669204712	6.659192657	9.272062683	8.491470337	7.895607758	-19.11296844	-28.98248901
X Parietal PAT 3	4.701572418	3.60534935	3.536498642	8.678382874	3.482342529	7.599669647	5.635500717	1.064034176	4.645393372	3.880525208	8.195058441	-3.373683929	1.521541214	14.58892365	8.767154694	0.036030778	5.967980194	7.537804413	3.074272728	-4.179653168	17.21884918	6.355993652	8.057843781	4.592056274	5.546371841	12.99456787	8.770314026	5.553688049	-0.314684153	14.58013916	-0.73159852	8.105835724	5.335959244	6.791532135	-1.701236153	-1.749904442	-0.400779963	0.142604756	7.84030838	12.91016693	2.551270676	3.705389404	8.076338196	5.605595779	4.595201874	7.40467453	3.572369003	16.11580048	-0.212014842
Y Parietal PAT 3	22.46144257	22.38997955	-25.05041046	5.960445023	18.1076828	20.00227966	22.11621552	-14.63736115	22.26253357	21.49884644	22.04115295	-15.4506897	20.56000519	-17.84507599	6.049575043	-19.46208801	18.51565247	20.00952148	20.78010406	-15.29788971	6.131547546	21.01525574	18.11369019	22.46949615	-13.64115295	-17.22384186	-20.82878876	-10.90245743	-17.86977386	-17.65824432	-10.24743347	22.05748291	-13.57034607	-17.50452271	-16.8743988	-16.87996368	-17.85505219	-13.86970062	19.68828278	-17.17040253	-20.08100433	-25.24134369	18.10869446	22.05913239	22.47902832	8.420674133	18.10322571	-9.260610199	-13.7239975
Z Parietal PAT 3	9.148699188	8.599027252	-15.56128387	9.643852997	9.548560333	10.86448669	8.347462463	-26.00839539	8.93727417	9.04927063	11.41811295	-26.31885986	5.7401474	-14.88067017	9.645315552	-19.56482849	12.64413605	10.83841476	9.104675293	-26.30679016	-19.80125427	12.8341507	10.11096039	11.12368469	-24.00241699	-14.78536682	-17.67341309	-24.63681793	-24.00338593	-15.01585541	-24.93966827	11.41303177	-24.0868988	-19.91134186	-23.59267731	-23.61538391	-24.03179474	-30.43197327	13.60305634	-14.66371613	-15.30386047	-15.26019897	10.10998001	8.494750214	11.1191597	9.87381897	9.52359314	-21.4193924	-30.7756958
X Parietal PAT 2	6.494853973	5.396861649	4.165615463	7.218704987	5.151663589	9.067554474	7.328079987	0.981453609	6.415900421	5.70259819	9.867829132	-3.474534607	1.961848068	13.66362457	7.292088318	1.330778027	7.522351837	8.948182678	5.004271698	-4.118181992	16.23882599	8.077325439	9.696617889	6.072069168	4.128274536	12.64640045	9.815815735	4.454867554	1.263960075	13.74106598	-1.19048748	9.833127594	3.888442993	5.999365997	-2.122011185	-2.280951309	1.115044403	-1.275144196	9.618578339	12.67592545	3.125378227	4.558916473	9.71337204	7.326578522	6.040649033	5.925180817	5.175603104	14.59243774	-1.409503174
Y Parietal PAT 2	22.53873138	22.17747192	-23.89649048	6.50941925	17.8451355	19.37937469	21.878685	-13.80988464	22.19596405	21.66417999	21.69119568	-15.11916656	20.32968445	-16.5262085	6.545505524	-18.24299622	17.47976227	19.50362396	21.21268616	-14.98865662	4.395667648	20.68569489	17.43955536	22.08096466	-12.42370071	-18.78156128	-19.64450989	-9.418173218	-17.70726318	-16.38047791	-12.07906342	21.70882874	-12.23030396	-17.26689453	-16.96269989	-16.95972137	-17.71934204	-12.66629028	19.28220825	-18.72984619	-20.0701828	-24.16417084	17.45982513	21.88109894	22.05681458	9.348458099	17.82818756	-9.369032288	-12.65443573
Z Parietal PAT 2	9.621794891	9.199026489	-16.75122681	10.54859467	10.1261055	11.42552414	9.184796143	-27.66054688	9.191555786	9.754566193	11.25343628	-28.17850952	7.557718658	-15.70466309	10.54280167	-19.91844177	13.1970108	11.38843613	9.510158539	-28.24086914	-20.42062683	13.29730225	9.707045746	12.28490829	-24.52654419	-15.97901917	-18.42534332	-24.40819397	-24.98743134	-15.74719696	-24.92898865	11.26071396	-24.54085541	-21.71101685	-25.49763336	-25.45010071	-25.0370285	-31.51835022	13.20261383	-15.94980316	-16.83801575	-16.43557434	9.694998932	9.184942627	12.28801498	10.27467194	10.14373856	-22.61207123	-31.57638855
X Parietal PAT 11	5.041770172	3.62180481	1.202845669	9.510721588	3.752479172	6.953002167	5.82544899	-1.923430443	5.067109299	4.623136902	7.851088715	-6.450100708	0.716082907	11.50115814	9.640209961	-1.457035255	5.02121048	7.030567169	4.354157639	-6.708251953	18.42859955	6.197557831	7.773106384	4.07461319	2.848934746	10.13791885	6.791215515	2.903253174	-1.322850704	11.4134407	1.650620461	7.816493988	2.775174904	4.232465363	-4.865658951	-4.864995956	-1.345736408	-2.617822456	7.726631927	10.00557709	-0.04753325	1.286801243	7.813063049	5.828790283	4.158553314	8.379307556	3.782555389	14.69198914	-2.68990612
Y Parietal PAT 11	19.29011078	19.24728699	-23.53848572	8.884034729	14.89151917	17.12077332	19.01473236	-14.78902588	19.21847687	18.65581818	18.9404541	-14.43475037	17.798909	-18.60986328	8.893641663	-17.36412048	15.2311554	17.16190643	17.836203	-14.31316986	3.764671326	17.78417358	15.00030518	19.53635254	-15.08387909	-18.46737823	-19.22305298	-12.69554291	-17.18946686	-18.41056671	-11.45420837	18.96174774	-14.9136322	-19.15289001	-16.35231323	-16.35365753	-17.14151611	-15.92930145	16.37328033	-18.46564789	-18.83088074	-23.67252197	14.98899231	19.00795288	19.49317474	11.53759155	14.92054596	-11.68723602	-15.85646515
Z Parietal PAT 11	10.17437973	9.521554565	-16.71104431	10.34231644	9.740184021	10.93105545	9.449333191	-26.67449951	9.700196075	9.983633423	11.98100891	-26.69085388	5.872655106	-14.5246933	10.26584473	-21.61081696	12.77752762	10.97647552	10.11510544	-26.72852478	-18.01107025	13.14832153	10.22735596	12.28957138	-22.66900024	-13.57314758	-19.47474213	-24.46956482	-26.52315979	-14.66877289	-24.54073944	11.97861099	-22.80038757	-19.72148895	-23.87111206	-23.87950745	-26.66542053	-30.86340332	13.34130402	-13.50997314	-16.94281921	-16.63058014	10.21993027	9.449626923	12.35491486	10.06739502	9.751068878	-20.44112549	-30.92780457
X Parietal PAT 10	4.12722435	2.840236855	1.610550117	9.909165955	2.924598885	6.502043915	5.040506363	-1.038695908	4.17358017	3.664408493	7.165072632	-5.532205963	0.822775555	12.78938217	10.0426506	-1.546710205	4.59263382	6.56592865	3.148960495	-5.901925278	18.45428314	5.508548737	7.163071442	3.627416611	4.27369957	11.17514191	6.870957947	4.222935486	-1.603903961	12.7321579	1.066292477	7.078163147	4.129394913	5.313681793	-3.777140808	-3.784599304	-1.644640541	-1.286359787	7.018032837	11.03489151	0.413715982	1.706000328	7.212458038	5.063487625	3.698705292	8.753994751	2.930863571	15.65779114	-1.467644787
Y Parietal PAT 10	20.24816284	20.27189484	-24.48752289	7.784950256	15.93830109	18.27069397	20.08707733	-15.05137177	20.16072845	19.35472412	20.07911224	-14.7822998	18.71695099	-18.93316803	7.815436554	-18.58408203	16.57512054	18.29753113	18.51044617	-14.63098602	5.07711792	18.99757843	16.18531189	20.56444092	-15.17849731	-17.41339111	-20.24078674	-12.75692444	-17.41160126	-18.76803894	-10.35020828	20.13005066	-15.07268982	-18.69708862	-16.45549622	-16.46963654	-17.38246002	-15.75793762	17.54506683	-17.42386169	-19.20449524	-24.61469879	16.17278748	20.05138702	20.56803894	10.18560791	15.98278809	-10.94668121	-15.65529327
Z Parietal PAT 10	9.681661224	9.035585785	-15.89360962	9.707781219	9.500959778	10.66957932	8.876576996	-25.77109985	9.368236542	9.461103821	11.80186996	-25.79501038	5.122386932	-14.30160828	9.592095184	-20.87724152	12.62224045	10.68411484	9.751886749	-25.85116882	-18.31618195	12.93869476	10.48157349	11.54665756	-22.87959595	-13.39645844	-18.66779633	-24.59808655	-25.37386169	-14.46437225	-24.63398285	11.77984467	-23.01007843	-19.00922089	-23.01316223	-23.05295105	-25.4390213	-30.34659729	13.70211487	-13.32603302	-15.7506073	-15.76942596	10.47679062	8.902445984	11.61853561	9.887200165	9.515332031	-20.18283844	-30.52596741
X Parietal PAT 1	2.528993416	1.334469414	1.148268318	10.97064438	1.459252262	5.172328568	3.508155441	-1.127384281	2.356930542	2.288344383	5.036482239	-5.209173584	1.502076149	13.78245392	11.03346939	-3.193010521	3.226575089	5.208960724	1.354435635	-5.395866776	18.60318146	4.011138535	5.151071548	2.60663662	5.959440994	10.96893692	5.367053223	5.79022789	-2.953865814	13.72513733	1.132090378	5.00633049	5.793284225	5.609966278	-3.282531738	-3.271747971	-3.0557127	-0.264388204	4.864609528	10.85334091	-0.009539887	1.162193871	5.220516586	3.497544479	2.695401764	10.21305847	1.444528389	16.45431671	-0.4147614
Y Parietal PAT 1	19.90921478	20.22434692	-25.11699982	7.389095306	16.25928497	19.0177124	20.22770081	-14.8734848	20.03634644	18.93910675	20.39442902	-14.01704559	18.82815094	-19.83404083	7.47609024	-19.28386078	17.61564331	19.10032654	17.87536163	-14.04285736	6.892674255	19.53955231	16.90640106	20.64633636	-15.76740265	-15.02271423	-20.88162842	-14.30940247	-16.77862701	-19.75149841	-8.418387604	20.54048004	-15.82421875	-17.933461	-15.36562347	-15.49064941	-16.69536285	-16.45385742	18.20428009	-15.05117035	-18.13706665	-25.12369385	17.02768707	20.19334869	20.7842041	9.161623383	16.39963379	-10.27136765	-16.43356476
Z Parietal PAT 1	7.913594055	7.431635284	-13.91965332	7.575745392	7.795392609	9.137181091	7.159735107	-23.46788177	8.004216766	7.742243195	10.70511017	-23.69841461	3.171377373	-12.51023102	7.446264648	-19.5170517	11.09823608	9.176272583	8.23441391	-23.821521	-16.99638062	11.30619583	9.924184418	9.625354004	-21.33254242	-12.97912903	-17.01490173	-23.54838562	-24.09236908	-12.78762054	-23.66598358	10.63081589	-21.32765198	-16.81755371	-21.160495	-21.27795563	-24.03206177	-28.38816528	13.23722076	-12.92767944	-13.74294891	-13.92536469	9.934529877	7.169046783	9.738576508	8.422615814	7.784860992	-18.26095428	-28.70143127
X Paraoccipital process L	9.910045624	9.579089355	7.977477264	1.420218563	9.176239777	12.79717712	11.23247604	2.97177906	9.040957642	9.702104187	11.27272873	1.695902061	9.639247894	14.64374542	1.500055027	1.474577904	11.87119217	13.13635864	6.934434509	1.705009079	9.169697571	11.91853638	9.711426544	11.48986816	5.763306808	11.12913284	10.910466	6.20667305	4.406557465	15.25155334	-5.187995911	11.29782791	5.792975235	3.52998085	1.585905552	1.335772896	4.328453064	-3.095275497	9.738477325	10.91592865	8.724251556	7.955895996	9.669528198	11.2634079	11.27592316	1.990259171	9.131762695	10.84842072	-3.980089569
Y Paraoccipital process L	22.24742279	22.37667694	-18.93793335	7.049051666	20.33524323	20.58321228	21.94788818	-6.637193298	23.53676605	22.76116333	21.97906647	-9.125814056	20.08959045	-10.47973709	6.9770401	-13.87578125	18.98341827	21.08369446	22.21307678	-9.047348022	5.941151428	21.74634705	19.37890625	21.51972809	-6.159671021	-14.44427185	-14.97356567	-7.530263519	-11.30831985	-10.4391655	-12.02447052	22.05304718	-6.199781036	-9.29562912	-10.07219391	-10.00852432	-11.2240387	-7.58531723	22.78868713	-14.46744995	-14.19638977	-19.03069	19.33140869	21.9302475	21.58851776	8.786500549	20.2204361	-3.348183441	-7.197018433
Z Paraoccipital process L	1.849940109	2.1444664	-11.79471817	4.491109848	3.576459885	5.281497192	1.791528893	-25.42975464	1.300385475	2.736286354	3.967821503	-28.69445801	6.682885742	-10.23169174	4.45808754	-13.19213409	6.075208282	4.617281723	1.469293022	-28.76504517	-16.73042145	5.682448578	1.759057426	6.253902435	-19.00729218	-22.55839233	-11.46538773	-16.47900391	-21.62050171	-10.76484222	-18.04855042	3.99168129	-19.03182983	-21.75774689	-27.40457764	-27.28111267	-21.69504089	-25.4901947	5.966405106	-22.92311401	-16.35921021	-11.77668686	1.766908455	1.777869225	6.079504395	3.391552353	3.409809494	-19.19353333	-26.12584229
X Paraoccipital process	3.869791031	3.269461823	4.534891129	7.280971527	2.958407784	7.370301056	5.42048912	1.935174561	3.014965248	3.493640518	5.879362488	0.018077157	6.598088837	16.87629242	7.30240097	-2.427294159	5.735606384	7.387507629	1.345662975	-0.069132423	13.6742691	5.53290863	4.55737648	5.324594498	9.251174927	11.51153336	6.748744965	9.015206146	-0.56359396	17.30507355	-2.739418983	5.862739944	9.173586273	6.432744598	0.945986748	0.869924641	-1.310940838	0.635340929	4.392495728	11.6596962	5.116875076	4.601871109	4.686003876	5.419939041	5.631817245	7.933035278	2.974881935	15.44051666	0.745968914
Y Paraoccipital process	21.83127594	22.64173279	-23.41121216	5.483723068	19.8317337	21.98913422	21.91914978	-10.99795227	22.98737488	21.20534821	22.96402435	-10.7614418	20.92368774	-16.23889465	5.462136459	-18.76413879	21.0477478	21.9470932	20.54340515	-10.72795563	9.789161682	22.67865448	20.11218414	22.35026245	-11.79355698	-11.36244659	-19.43440857	-12.19147415	-13.4324295	-16.30839233	-7.136084747	23.09377441	-11.7407753	-11.94435654	-12.10767822	-12.06744003	-13.61548462	-12.22708817	22.85426788	-11.39588928	-15.47107849	-23.4394043	20.19475555	21.96217041	22.2975708	6.071458435	19.81055145	-5.32215004	-12.19793472
Z Paraoccipital process	2.339561844	1.778729057	-9.377375031	2.989885521	3.488608551	4.671059418	1.750435448	-20.98595734	2.342721367	3.271317673	5.420477295	-23.61176605	2.33112545	-9.312769318	3.001652908	-13.7997345	6.784542847	4.678507614	2.747174644	-23.62040863	-15.79681396	6.37402153	5.046417236	4.97147522	-18.68606262	-17.14199677	-11.31701508	-19.12757111	-19.74920807	-9.536312866	-19.95418549	5.458087158	-18.60797882	-16.52460632	-21.59834137	-21.62614746	-19.88241577	-24.28811035	9.24235611	-17.28258209	-11.37222595	-9.373954773	4.948435974	1.748992348	4.807099915	4.184921646	3.495317841	-16.86559753	-24.26079254
X P pt of tooth row L	9.390415192	7.68495636	0.887274837	4.814089203	8.103330994	10.57637405	9.773030853	-4.239752197	8.590924835	9.900812531	8.915309906	-5.515845871	7.580142212	8.791399384	4.804761124	-3.320939255	8.264530945	10.56254807	8.280236816	-5.500254059	13.08642578	9.155747986	7.16937561	8.517988586	0.666413164	3.926832581	5.147623444	0.916050434	-0.30320611	8.802374268	1.623290253	8.960655212	0.735009861	-2.340660858	-6.123371506	-6.119883728	-0.322316551	-8.339198303	7.846657562	3.953465271	1.732463646	0.870219326	7.147304535	9.791080475	8.524032593	6.081201935	8.098633575	8.59581604	-8.443530273
Y P pt of tooth row L	15.0617981	14.8144455	-16.11440582	13.92119598	13.08718109	14.28390656	15.00363159	-7.088401794	15.53390961	15.2156601	14.63419037	-6.0235569	13.96634216	-13.91419525	13.94196167	-10.54804611	12.08390732	14.22267456	15.11117249	-6.079844284	2.112856674	14.27576599	12.47750092	14.70204163	-11.25864716	-16.08477478	-11.86184082	-12.67259369	-9.288101959	-13.90779266	-13.28700256	14.6146759	-11.21847992	-13.569664	-8.519436646	-8.520007324	-9.274434662	-13.40155334	15.29236603	-16.06722107	-11.11019669	-16.09881134	12.44908142	14.97440796	14.72633667	14.65049438	13.09143066	-8.85632019	-13.46059265
Z P pt of tooth row L	4.018474197	3.540649414	-13.68085938	5.238562012	2.903470993	4.450511169	3.757482147	-25.19278564	3.133261299	4.603270721	4.763385773	-28.43392639	5.543318176	-8.774597168	5.259838867	-17.44783783	5.675418472	4.455990601	2.974651146	-28.41083374	-12.20534058	6.420571136	2.376996613	7.893759155	-16.04404907	-19.13404999	-15.84584961	-16.15015106	-27.58817139	-8.788087463	-16.99459534	4.766485596	-16.06281586	-19.10828705	-26.4284729	-26.36338806	-27.59371643	-25.02280884	4.846944427	-19.12379303	-18.91634674	-13.69358826	2.383528137	3.793945313	7.88842392	3.232979965	2.905290413	-16.23494873	-24.90399475
X P pt of tooth row	6.143212128	4.326562119	-1.209153461	8.018899536	4.937724686	7.688578033	6.576291656	-4.743599319	5.349224472	6.820571899	5.893107605	-6.639804077	5.905022049	9.723283386	7.984497833	-5.511214447	5.18924408	7.673538971	5.174470139	-6.628564453	15.49828644	6.237667847	4.726140213	5.566085052	2.421012115	4.387377548	2.875043488	2.464331818	-3.034449387	9.710144043	3.020725822	5.916453171	2.402656174	-0.971492195	-6.266809845	-6.350780487	-3.136055183	-6.169716263	4.879372787	4.248425293	-0.264859605	-1.184995365	4.727923965	6.526070404	5.592583084	9.022705841	4.900519562	11.00759964	-6.165016174
Y P pt of tooth row	14.75265045	14.90156097	-18.49889679	13.28336487	12.71113129	14.60845947	15.01207581	-9.243205261	15.18667297	14.46494293	15.09108734	-7.074350739	14.3372467	-16.87201843	13.28378296	-12.87237854	12.93206177	14.55814056	14.0348465	-7.083864594	4.10316124	14.73918457	12.7914093	15.07698669	-13.66622467	-14.40254211	-14.40743103	-15.38497467	-10.43168411	-16.89921875	-10.84177322	15.06713562	-13.61451263	-14.9903656	-9.420633698	-9.360562897	-10.4192276	-15.87151947	15.05397644	-14.34096222	-11.73231583	-18.54398804	12.75228043	15.04856415	15.06692657	13.71304169	12.79485321	-9.773668671	-15.9017807
Z P pt of tooth row	4.438502884	3.721738052	-12.32055893	4.580910873	3.076692581	4.566986847	3.725477219	-23.03692627	3.814173889	4.646894073	6.086975479	-25.17870331	3.291984558	-8.102252197	4.558238602	-17.90448761	5.801577377	4.597052002	3.767165375	-25.18245544	-11.72491302	6.699209595	3.970452118	7.268101501	-15.98515472	-16.16124725	-15.73977814	-17.60303497	-26.50634766	-8.081166077	-17.97081299	6.056047821	-15.97848816	-16.30686798	-22.96562347	-22.96173553	-26.55105591	-24.45364685	6.641995239	-16.16304932	-16.26313629	-12.30705338	3.977630234	3.745440674	7.250240326	3.741069412	3.082453156	-14.81283875	-24.4562973
X P pt of pterygoid process L	8.37485733	6.92851944	3.200902557	4.887283707	7.007724762	10.43744202	9.066207123	-1.141693306	7.471376038	8.466465759	8.782479095	-2.612932396	8.39083786	11.67690735	4.827141953	-2.664059258	8.408683014	10.42823334	6.241623306	-2.636211967	12.41364288	8.833423615	7.237149048	8.624438477	3.56456604	6.884021759	6.161348343	3.359534454	0.337398839	11.73487778	-1.103277683	8.867165375	3.546896744	0.464336491	-2.914367867	-2.867397499	0.79393816	-4.989766693	6.901828766	6.85994339	3.840426636	3.218728256	7.013938904	9.065794373	8.647454071	6.075949097	6.989343262	10.37223892	-4.997452927
Y P pt of pterygoid process L	17.88898468	18.28490906	-18.07214813	10.99845352	15.90755005	17.4299118	18.01922913	-7.525172424	18.66539764	17.91173401	18.17834473	-7.112376404	16.75691223	-13.9764328	10.9377655	-12.9173233	15.4402771	17.43037567	17.27007904	-7.067093658	4.791836929	17.45479279	15.57137146	17.60697632	-10.3704628	-14.03682556	-13.79835663	-12.36062775	-9.88812561	-13.98994141	-11.45971069	18.20821228	-10.4114502	-12.54953079	-8.875887299	-8.837150574	-10.38667679	-11.86796265	18.74571686	-13.99878845	-12.23208008	-18.05580902	15.32363892	18.00635071	17.616745	11.66475525	16.17710571	-6.605339813	-11.8257988
Z P pt of pterygoid process L	2.480973625	2.001600838	-11.91949615	4.411413956	2.927989578	3.92641983	2.2645298	-24.2508316	2.121373749	3.56096611	4.546401596	-26.92791138	4.72141304	-8.437581635	4.44637413	-15.82262726	5.448391724	3.923430634	2.499613571	-26.97789612	-13.62017365	5.981721497	2.862416649	6.084086227	-17.12606964	-19.89360809	-13.4749176	-16.50673981	-24.6267746	-8.505295563	-18.06774902	4.475679398	-17.04407654	-18.81640015	-25.27596588	-25.27590942	-24.32563629	-24.20853424	5.233536911	-19.85995026	-16.51001892	-11.92989883	2.879843712	2.267133904	6.093999863	3.09186821	2.961564636	-16.61078186	-24.23381958
X P pt of pterygoid process	6.427508545	5.226755905	2.001161003	6.553765869	5.476707458	8.474295807	7.498976898	-1.911873436	5.501085281	7.068339539	6.945884705	-3.197122192	7.36180954	12.71955032	6.513887024	-3.569906235	7.001347351	8.486682129	5.196422195	-3.280487061	13.55893707	7.331658936	5.366191483	7.019437408	4.246668243	7.189887238	5.108102417	4.16854744	-1.155288506	13.110112	-0.215505719	7.03800354	4.248272705	1.179924297	-2.624567413	-2.747980309	-1.138657665	-4.214619446	5.328282928	7.145618439	2.974483109	1.961615753	5.334774017	7.459540558	7.005675507	7.282800293	5.491714478	11.85303192	-4.223918533
Y P pt of pterygoid process	17.90198212	18.12047272	-19.16902008	10.54610748	15.89418335	17.6709259	17.91833649	-8.720439148	18.3769577	17.28479004	18.31168671	-7.534140778	16.98500824	-14.951474	10.64134216	-14.0739975	16.11267548	17.68836517	16.45500946	-7.427561951	5.851822662	17.71776123	15.90300903	17.70455322	-11.8080864	-13.10702667	-15.12404327	-13.1061554	-10.5844635	-15.28467255	-9.869716644	18.16912689	-11.74570847	-13.26786804	-9.913687897	-9.736528015	-11.38217773	-13.00243378	18.68245087	-13.12515564	-12.62246933	-19.12617035	15.75240173	17.92945099	17.70260925	11.42648697	15.92779083	-7.070096588	-13.02454224
Z P pt of pterygoid process	2.825122452	1.929538536	-10.93466721	4.126895905	2.555630112	4.049568939	2.207199669	-23.0655777	2.107759094	3.462197495	5.119116211	-25.33774261	3.336647797	-8.221281433	4.131680679	-16.02446899	5.157759094	4.048225403	2.582962608	-25.34068756	-13.32161865	6.03981514	3.116840744	5.767319107	-16.81514435	-18.40170593	-13.4366806	-17.33985138	-24.02130127	-8.618831635	-18.17078247	5.615474319	-16.81835022	-17.34559174	-23.47897339	-23.3271698	-23.90254059	-23.92654877	6.222776794	-18.42949066	-15.06264038	-10.94466476	2.996455383	2.209319115	5.768815613	3.263350296	2.584085655	-15.86725464	-23.91768341
X P pt of foramen ovale L	9.809763336	8.476914978	3.627597046	3.223577499	8.612425232	11.90065384	10.5771759	-1.758101845	9.10528183	10.0993927	9.781137848	-2.075123405	8.429200745	11.26474838	3.161254311	-0.605398464	9.992118835	11.98925171	7.850296021	-2.263271713	11.37630615	10.75427017	8.607344055	9.841316986	3.005572128	7.098583984	7.285271454	2.696315956	1.556667233	11.28210831	-0.758524847	9.874684143	3.05183754	-0.084500879	-2.846569824	-2.931352615	1.518403339	-6.254439545	8.791226196	7.042763519	4.422601318	3.535793686	8.625734711	10.59215088	9.797195435	4.525641251	8.701280975	9.529554749	-6.239807892
Y P pt of foramen ovale L	18.13305359	17.91341858	-17.33121033	11.30689926	16.0174118	16.96317596	17.76855621	-7.074745178	18.85011139	18.39806671	17.77314606	-7.593766785	16.24860229	-12.24172363	11.33914795	-11.83186646	14.78173065	16.8948761	18.03693542	-7.474849701	3.431453705	17.46361389	15.24790344	17.33040771	-9.00711441	-15.55639954	-13.13069	-10.39663315	-10.17718048	-12.25535812	-12.42499924	17.71766357	-9.134217834	-11.90789261	-9.196598816	-9.208843231	-10.03003693	-11.30784149	18.36164703	-15.40610657	-12.37897263	-17.40892334	15.22853546	17.76639252	17.34686432	12.37691116	15.98074799	-6.714572906	-10.89693832
Z P pt of foramen ovale L	3.491920853	2.895893288	-12.94638367	5.145133972	3.508530426	4.730081177	3.322847748	-25.23929138	2.463345337	4.020038605	4.19529953	-29.2198761	6.295532227	-9.388813019	5.184361649	-15.53024292	5.866146088	4.70331192	2.610082817	-28.83323669	-14.51911011	6.357763672	2.104577446	7.392319489	-17.5631424	-20.75654144	-14.1262146	-16.42492523	-25.00119324	-9.398418427	-17.73912811	4.154686737	-17.5173584	-20.47709503	-27.09362183	-26.9467865	-25.20115662	-25.31614075	5.305957794	-20.56749573	-17.82325439	-12.88008575	2.089230728	3.338457108	7.349376678	3.161069679	3.5502285	-17.71990509	-25.41941223
X P pt of foramen ovale	5.078839111	3.686434174	1.087131786	8.152497864	3.961952209	7.394862366	5.904966354	-2.376685333	4.10416069	5.404952621	5.813144684	-3.891788483	5.73477211	12.57625656	8.09103775	-4.193898392	5.180316925	7.385375977	3.581053925	-3.858813095	14.63089905	5.811857605	4.491286087	5.426445389	5.269185638	7.473668671	4.711277008	4.951045227	-2.386682701	12.23183899	0.644854689	5.859040451	5.320594788	1.866223526	-3.448377609	-3.601461029	-2.366191673	-3.460387039	4.691784286	7.277697754	1.77692318	1.17283659	4.539208984	5.935429001	5.42284584	8.722806549	3.924205017	12.66980896	-3.22269516
Y P pt of foramen ovale	17.56573486	18.02467957	-20.4144989	10.31510849	15.61372375	17.68348846	17.81831055	-9.640800476	18.38022308	17.10054474	18.31663208	-8.66548996	16.92801056	-16.71247711	10.32438354	-15.17184448	16.05849609	17.66929321	16.5086792	-8.722701263	6.036113358	18.1600296	15.83094635	17.91367035	-12.82340393	-13.50785675	-16.17358551	-13.87697449	-11.68713455	-16.26605682	-9.518497467	18.30819702	-12.88866119	-14.00901031	-10.20821381	-10.10782623	-11.67926178	-14.22689819	18.16387329	-13.57690735	-13.13351593	-20.24383698	15.76996613	17.78889465	17.88992004	10.93130798	15.6062561	-8.155685425	-14.5223175
Z P pt of foramen ovale	3.77566185	3.108587837	-11.35983887	4.005895996	3.499781418	4.75717926	3.28735733	-22.70774384	3.346329117	3.818906784	6.172018814	-24.69128418	2.833313751	-8.559156799	3.971787262	-16.46731567	6.130525208	4.761334229	3.766563797	-24.52169952	-13.75111084	6.706575012	4.69684906	6.325954437	-17.27493896	-17.22944794	-14.08048401	-18.37601013	-23.76016846	-8.723028564	-18.8522522	6.163477325	-17.28602448	-16.3271637	-22.01452484	-22.47460785	-23.76550446	-24.51235046	7.712359619	-16.95122681	-14.59698639	-11.42229156	4.713796616	3.28083992	6.346975327	3.768842316	3.519091415	-15.86983032	-24.40109253
X P pt of ext auditory meatus L	11.40649414	10.38069077	7.797937012	0.891609859	9.96659317	13.77688904	12.37538605	1.587857151	10.32904587	11.0732872	12.76417694	0.509990978	9.770335388	13.68474274	0.771078205	1.989361	12.52197952	13.82686615	8.529782104	0.477502584	9.104256439	12.55592651	10.58636703	11.95446701	4.158256912	9.625010681	10.89987106	4.323205185	4.879294205	13.68491516	-4.417967606	12.76340179	4.229574203	2.706680298	0.394563627	0.430511522	4.815509796	-4.517394638	10.84069901	9.64650116	8.161773682	7.84896698	10.61279297	12.37551422	11.94782333	1.748285484	9.972610474	9.751586151	-4.867492294
Y P pt of ext auditory meatus L	21.4785553	21.19958954	-17.9661499	8.436483765	19.09210358	19.70419617	20.87108612	-5.90316925	22.29292908	22.0817749	20.35469971	-8.358893585	18.82181396	-10.04650116	8.59270401	-12.82953796	17.70211639	19.58018188	21.50479736	-8.32048111	4.677198792	20.4286972	18.11366272	20.3372757	-6.346774673	-15.80488129	-13.46738434	-7.341333771	-10.9796051	-10.03774567	-13.43497772	20.35164185	-6.31380806	-9.525341034	-9.862596893	-9.736495972	-10.90560379	-7.138139343	21.43749084	-15.78937225	-13.89664001	-18.1051239	18.23461304	20.87639771	20.31726227	9.772407532	18.98053741	-3.874956131	-7.223314667
Z P pt of ext auditory meatus L	2.909358406	2.41967926	-13.03061676	5.548290253	3.861595154	5.016585922	2.581015015	-26.00968628	2.039173126	3.518461227	5.381070328	-30.35060425	7.752558899	-10.72407608	5.348677063	-13.64174347	6.530583191	4.930540848	1.8458004	-30.35397644	-17.00029755	6.378774261	1.719357491	7.201796722	-19.20869751	-23.29504547	-12.78472137	-15.95058594	-23.31448517	-10.62505646	-17.98162689	5.409150696	-19.13099365	-22.36138763	-28.50733643	-28.44067078	-23.45839691	-26.33004456	5.137148285	-23.30773773	-17.83482971	-13.01508636	1.788059044	2.680190659	7.229601288	3.436844635	3.846413803	-19.72640076	-26.26082153
X P pt of ext auditory meatus	2.920774651	1.943116188	2.814298439	8.977410889	2.183843803	6.230325317	4.376271439	0.482136965	2.222782135	2.670074654	4.675413132	-1.81370945	5.361766815	15.9820755	8.970067596	-3.692415619	4.497257996	6.213106918	0.829450703	-1.792946815	15.03078156	4.647956467	3.819166946	4.280763245	8.421038055	10.91124725	5.383931732	8.333545685	-2.315221596	16.08576508	-0.988923836	4.646866226	8.494641113	5.887535858	-0.9432024	-0.947217846	-2.271809769	0.497538471	3.581103134	10.59718552	3.07886982	3.115963554	3.881897736	4.296466827	4.280984116	9.136357117	2.025712585	15.7759201	0.534599018
Y P pt of ext auditory meatus	20.84888458	21.47868042	-23.76253204	6.534960938	18.35332031	20.73793488	21.46634369	-11.62607651	21.54417877	19.92540588	21.95772705	-10.92295303	20.06342163	-17.62226715	6.507265472	-18.9561264	19.71492462	20.79125061	19.00427094	-10.97826004	9.450173187	21.37823639	18.96957092	21.33694611	-13.08653107	-11.71213303	-19.70842285	-13.70596924	-14.0213089	-17.57643738	-7.047375488	21.94462738	-13.02319183	-13.50404968	-12.76007843	-12.86848907	-14.07454834	-13.69814911	21.12344513	-11.58682785	-15.38476563	-24.00488281	19.02340546	21.30353546	21.31034546	7.186967468	18.39506989	-6.708049774	-13.65379791
Z P pt of ext auditory meatus	3.37369957	2.794907188	-9.825172424	3.372209549	3.650105667	5.102109146	2.77603302	-20.87661285	3.479514313	3.405061722	6.657689667	-22.26973877	1.678883743	-8.989250946	3.418235397	-15.19802094	6.872660828	5.166926193	3.748110199	-22.28401947	-15.34973755	7.094709015	5.928347778	5.611352539	-18.65810089	-15.63879395	-12.53014908	-19.66442108	-20.43923645	-9.321492004	-20.7736969	6.610581207	-18.6664032	-15.82237854	-20.7110199	-20.80904999	-20.39874878	-24.62439575	9.979166412	-15.69956818	-11.56007462	-9.82480011	6.000301361	2.75123806	5.602258301	4.483432388	3.832003021	-16.37913055	-24.71772156
X P pt incisor alveolar margin L	9.247188568	6.333523941	-7.392248535	7.937760925	7.752539063	8.30069809	8.42047348	-12.50605698	8.294623566	10.99765472	6.74986496	-14.38630829	5.926298141	1.198834133	7.944817352	-9.388654327	4.621100998	8.293592072	9.890119934	-14.36642914	16.99565735	6.690011597	4.430236435	6.052465439	-5.198290634	-4.084954834	-1.872386169	-5.084777451	-5.363303757	1.238363171	10.10596161	6.75340271	-5.008098602	-9.554298401	-15.2401474	-15.36154022	-5.296967316	-14.40309753	5.589507675	-4.124031067	-5.714567184	-7.362968445	4.408227158	8.444907379	6.03766861	9.957798004	7.709487915	5.126816559	-14.34264069
Y P pt incisor alveolar margin L	5.944032669	6.117203903	-12.07548752	22.2135788	4.91684761	5.34434967	6.08918457	-6.961039734	6.307531738	5.878350067	5.460085678	-1.934296989	5.862405777	-17.07893677	22.21477814	-5.176716995	3.795372391	5.350199509	6.744446564	-1.828651619	-2.500756454	5.593156815	3.870940781	6.107419968	-16.0863327	-17.30439148	-7.623648071	-18.73705139	-5.939561844	-17.01915436	-15.44598236	5.463359833	-16.04104309	-17.18353424	-6.228308105	-6.514199066	-6.008612061	-19.94048615	6.071393585	-17.35203857	-6.564924622	-11.96072769	3.892817688	6.081575775	6.104990387	22.54304199	4.913509369	-15.08014984	-19.97262573
Z P pt incisor alveolar margin L	5.73470192	4.82538681	-15.15565033	5.115769958	1.635806084	3.542051697	4.799403381	-24.7833374	4.074126434	5.947532272	5.987356186	-28.10714417	3.836232376	-5.850574112	5.138564301	-22.16629486	4.772782516	3.534046173	3.72590065	-28.04550171	-5.729044724	5.956319427	1.80128994	9.004860687	-11.40848923	-15.45758667	-19.93770752	-14.71771851	-34.19960632	-5.73096199	-14.67700806	6.006118774	-11.19352112	-15.78406677	-24.72797546	-25.20166473	-34.29523315	-24.11180878	2.843549538	-15.54565735	-21.53455963	-15.19821472	1.806782722	4.816179276	8.967047119	2.129600525	1.638778496	-11.88124924	-24.0821579
X P pt incisor alveolar margin	8.387725067	5.42043457	-7.734301758	8.662051392	6.933531189	7.403290558	7.550832367	-12.56535492	7.386829376	10.09040146	6.026972198	-14.50489197	5.486803818	1.378884506	8.70317688	-9.836310577	3.754716492	7.448159027	9.111388397	-14.49291229	17.4635376	5.804956436	3.715742874	5.226614761	-4.844420624	-4.081134033	-2.339953423	-4.751686859	-6.069392014	1.342599201	10.41298523	6.062483978	-4.798669434	-9.326428986	-15.26125031	-15.26517334	-5.894130325	-13.83955231	4.704039764	-4.094933701	-6.219618225	-7.813432312	3.700113297	7.523607635	5.144474411	10.83257599	6.958856964	5.634681702	-13.82957611
Y P pt incisor alveolar margin	5.864598846	6.231495285	-12.90520935	22.08069611	4.83694191	5.494396973	6.105001831	-7.354174805	6.246202087	5.718803787	5.670790482	-2.246645546	5.985825348	-17.70699005	22.05872955	-5.728232574	4.037094498	5.500833893	6.514406586	-2.235257149	-2.121217346	5.760970306	3.988000488	6.185956573	-16.6890274	-16.98293304	-8.099006653	-19.28466797	-6.180502319	-17.64584808	-14.76126404	5.643093491	-16.67679749	-17.75553131	-6.234095383	-6.921372223	-6.319984436	-20.51759796	6.148753357	-16.90088043	-6.744465637	-12.56749802	4.002139282	6.095486069	6.182506943	22.21795197	4.85166626	-15.21894379	-20.54969177
Z P pt incisor alveolar margin	5.717250824	4.728012848	-15.10263977	4.936529922	1.586651707	3.509663773	4.865010452	-24.38083344	4.2166008	5.827576447	6.266509247	-27.43009644	3.211038971	-5.764406967	4.953681183	-22.24406433	4.790315247	3.489143753	3.930744553	-27.43179016	-5.65223732	6.039966583	2.278097343	8.721478271	-11.49844131	-14.96273346	-19.87499847	-15.0372879	-34.04170532	-5.817848969	-14.72873383	6.226508331	-11.37478638	-15.40450134	-24.17347412	-24.3614151	-34.18957214	-24.12471466	3.271619415	-14.95493774	-20.82448578	-14.78889618	2.230814552	4.807637787	8.74539566	2.230287933	1.573532581	-11.59042816	-24.09116364
X P midline incisive foramen	8.146625519	5.970123672	-2.761521721	7.333596039	6.840800476	8.629788208	8.080348206	-7.536521149	7.373920441	9.042459106	7.283641052	-9.665743256	5.724814224	5.765154266	7.280027008	-5.754499435	5.8223526	8.629680634	7.768267059	-9.630483246	15.81013336	7.267601013	5.611975479	6.359383011	-1.26752224	1.282907486	1.974675179	-1.037312698	-3.137204742	5.948824692	5.599845886	7.312179565	-1.302944946	-4.368535614	-10.07141266	-10.10056839	-3.136362648	-10.00270081	6.357030487	1.293738079	-2.225777435	-2.849643517	5.604889297	8.105326843	6.325020218	8.500458527	6.830450439	7.961452484	-9.963896179
Y P midline incisive foramen	11.7297226	11.76611099	-15.97132568	16.57514801	9.936690521	10.86407928	11.69368439	-8.271248627	11.88640976	11.98625488	11.32351685	-5.475490189	10.66398544	-16.42614746	16.44437103	-9.778726196	9.122936249	10.8812561	11.90118256	-5.472092056	0.577440882	11.15647354	9.031583405	11.60920715	-14.19628906	-16.70071106	-11.36872864	-15.66217041	-9.148819733	-16.43594208	-13.613591	11.25738449	-14.15548706	-16.06005707	-8.588027191	-8.576148224	-9.148857117	-17.115448	11.50901566	-16.68860931	-10.21457443	-15.87079163	9.029455566	11.68432846	11.61498718	17.34241028	9.980400848	-12.37579727	-17.11049194
Z P midline incisive foramen	5.344763947	4.677392578	-14.53580322	5.690489197	3.150822639	4.728879166	4.826457596	-24.85837708	4.371343231	5.749169159	6.310193634	-27.46042786	4.451066589	-8.162827301	5.696572113	-19.95201874	6.100528336	4.726475143	4.132401276	-27.49906616	-9.992541504	7.014711761	3.417542267	8.787745667	-14.82612457	-16.37457428	-18.13406372	-16.7771286	-30.29335938	-8.171515656	-17.02687836	6.334643936	-14.83962097	-17.29298096	-24.76439209	-24.80918274	-30.30603333	-25.3161087	5.399568558	-16.37892303	-19.36688843	-14.61318512	3.415491867	4.828356552	8.773072052	3.636358643	3.162145996	-14.59568634	-25.30830231
X P int premax&max L	11.53777161	9.030442047	-2.542925644	5.646679306	9.774563599	11.33629074	11.0592865	-8.884179688	10.97281952	12.16037598	11.07628937	-11.5817955	4.997039032	2.888734436	5.59969368	-3.286389542	7.936450958	11.36742401	11.70074692	-11.56375656	15.67225494	9.767625427	9.552807617	8.209972382	-5.351347733	0.642553186	3.747163391	-5.204648209	-0.631057835	2.880459404	5.862837982	11.08227234	-5.397887039	-6.597483063	-12.02997055	-12.07931137	-0.707467651	-13.13220215	10.56920013	0.746126127	-2.149874496	-2.41854496	9.500856018	11.17505112	8.252716827	6.121574783	9.777438354	5.417451096	-13.02325592
Y P int premax&max L	11.18401108	10.66747589	-14.72294617	18.64066925	7.861698914	8.645923615	10.88674393	-7.583747864	11.37729721	11.40644913	9.79863739	-6.319835281	9.316533661	-14.88448029	18.63648834	-7.154846954	6.367608261	8.666298676	11.6840126	-6.314236069	-3.603310394	9.013230133	7.022097778	10.61285629	-13.76061707	-21.39273224	-9.369889832	-13.59924164	-10.06713104	-14.7099472	-17.74116821	9.801068878	-13.660112	-17.62674408	-10.31049881	-10.40061188	-10.24776764	-16.31471405	9.232915497	-21.44649353	-11.18835373	-14.33564758	6.955819702	10.82312851	10.62340164	20.28501587	7.867821503	-13.580896	-16.51053772
Z P int premax&max L	8.73227005	8.435983276	-18.89252014	9.764192963	6.191175842	7.550419617	8.604826355	-29.11803284	7.262313843	9.678482819	8.888408661	-31.9208313	8.256463623	-11.07876511	9.732112122	-23.10910645	9.414787292	7.505794525	7.154360962	-31.9331604	-11.75953522	10.55710754	3.873381042	12.57221756	-16.98214111	-17.16074371	-21.96453094	-18.01207275	-34.14216309	-10.98576584	-17.9934433	8.867328644	-16.86416931	-21.29530334	-28.69107361	-28.61078796	-34.08715515	-28.74833374	6.535701752	-16.90570526	-23.61728668	-18.8933548	4.076623917	8.485712433	12.55416107	6.086574554	6.190276718	-17.3809494	-28.89051819
X P int premax&max	5.544843292	3.279545593	-5.956309509	10.99946365	4.163421249	5.283572388	5.052842331	-9.848252106	5.249931717	6.59434433	5.98982811	-13.31442413	1.64083252	4.686727524	11.02921295	-7.614353943	2.542585564	5.393313217	6.466256714	-13.40280151	20.49964905	4.82922821	4.646273041	3.2150177	-2.531040573	1.477117062	-0.291469383	-2.523166466	-5.759566879	4.638636017	8.534588623	5.993911362	-2.460011673	-4.067241669	-12.50256729	-12.44646454	-5.769016647	-9.184976959	5.772838211	1.484885883	-5.833089447	-6.051968384	4.616464996	5.032689667	2.926138878	11.29959183	4.078990173	10.21997223	-9.109672546
Y P int premax&max	10.67991486	10.87538757	-18.72569885	17.32172852	7.362036896	9.521005249	10.93182144	-12.22225113	10.88770447	10.18733749	10.47585068	-8.34545517	10.23157272	-20.29168701	17.3109436	-11.54130707	7.906124878	9.525241089	9.89651947	-8.363619232	0.293167853	9.736920929	7.585654449	11.62783585	-18.160849	-18.36529999	-13.81154022	-18.19930573	-12.43353348	-20.25297852	-12.49507523	10.43796463	-18.24321136	-20.54477539	-12.06310043	-12.07063751	-12.41978683	-20.95611572	8.96416626	-18.39485321	-12.48547211	-18.78120575	7.597964478	10.92002335	11.33990784	18.61407318	7.379781342	-15.78268738	-21.04390411
Z P int premax&max	9.295031738	8.769776154	-16.86227722	8.666139221	6.175172043	7.595340729	8.512358093	-25.18774261	8.386528015	9.776158142	10.9063797	-25.86364746	3.728188324	-9.814100647	8.61401825	-24.14644928	9.583442688	7.76302948	8.473839569	-26.17159729	-10.62267456	10.92466812	7.666657257	11.79687119	-16.8092041	-11.74709625	-21.58099823	-20.60868835	-32.40026855	-9.861707306	-20.08315887	10.90966873	-16.73545837	-15.7670639	-22.58151093	-22.50354919	-32.41822205	-27.99532471	9.609308624	-11.75843277	-18.61812592	-16.53690338	7.656044769	8.506613922	11.46363297	6.953040314	6.09264946	-14.94061279	-27.86273499
X P arc of zygo DCUR L 3	12.07095413	9.580817413	-1.505497265	4.274432373	10.28986893	11.86330948	11.51767273	-8.226223755	11.22118759	12.78065872	11.1911087	-9.87483139	6.693998718	3.82337532	4.188695526	-3.492410278	8.947864532	11.83287964	11.47326508	-9.675765991	13.97324982	10.4832283	8.91703186	9.163891602	-4.575534821	0.211183405	4.083546448	-4.176589966	-0.086589658	3.862971115	5.225693893	11.0632431	-4.640222931	-6.467086792	-10.97080917	-10.8235939	-0.011185426	-12.95582733	9.819776154	0.20571568	-1.082836151	-1.515744877	8.780905914	11.56519318	9.16311264	5.645458984	10.31891479	5.161974716	-12.98820953
Y P arc of zygo DCUR L 3	11.41417389	10.76555786	-13.29271088	18.28273773	8.968981934	9.455673981	11.00255127	-6.463663483	11.5953125	11.88158951	10.04864197	-4.743516159	9.822999573	-13.71363678	18.27838898	-6.807965088	6.980688477	9.42714386	11.89127579	-4.680773544	-2.561227036	9.37742691	8.046417236	10.69730988	-12.37914276	-20.0266037	-8.512342834	-13.416362	-8.741522217	-13.5923645	-17.22745667	10.02652893	-12.42829056	-15.83051147	-8.73446579	-8.712650299	-8.688465881	-15.27959747	10.59659805	-20.07928314	-9.968888855	-13.18600006	7.953827667	11.05941162	10.64016342	19.45478973	9.008661652	-12.12107239	-15.26994629
Z P arc of zygo DCUR L 3	6.634503174	6.246298218	-17.24908142	7.545670319	4.336422729	5.726807404	5.968370819	-28.14724731	4.859194946	6.944779968	6.316742325	-31.76880493	7.539453888	-9.613806152	7.57008667	-20.67167511	7.081921387	5.683698273	4.743679047	-31.9080658	-10.76282501	8.233566284	2.103370476	10.66580658	-15.74019318	-18.55816345	-19.6526413	-16.29305573	-32.72266846	-9.830460358	-16.72437897	6.280466843	-15.7916275	-20.8513031	-28.82669067	-28.76070862	-32.62434387	-27.02078857	4.143743134	-18.48916626	-23.03208008	-17.3582489	2.251507759	5.944500351	10.56395493	4.201738358	4.32905159	-16.67703857	-27.05386963
X P arc of zygo DCUR L 2	11.31666107	8.890664673	-1.875837517	4.85085907	9.606155396	11.18507004	10.85568237	-8.253123474	10.39964447	12.08698959	10.35766678	-10.15835953	6.551691437	4.185816956	4.839131165	-4.127839279	8.298664856	11.23437881	10.84936371	-10.00365677	14.43695374	9.788201904	8.155963135	8.556238556	-4.029337692	0.391560292	3.537352753	-3.671273041	-0.851961517	4.417406082	5.252700043	10.28633499	-4.046212387	-6.193162918	-10.86734314	-10.90550842	-0.829782009	-12.37816315	9.080012512	0.405143023	-1.431692791	-1.996208191	8.126157379	10.86216202	8.552937317	6.240317154	9.698007965	5.802667236	-12.36075516
Y P arc of zygo DCUR L 2	11.25115128	10.86137924	-13.74803467	18.11577301	9.05012207	9.740467834	11.05518112	-6.897971344	11.52757187	11.71192093	10.16336594	-4.807455826	9.925724792	-14.27260132	18.09374542	-7.308610535	7.283148956	9.629393005	11.73313522	-4.83312912	-1.886791992	9.675787354	8.02331543	10.81016769	-12.98636322	-19.29721985	-9.052806854	-13.99158173	-8.668154144	-14.51822357	-16.46130219	10.23594589	-12.9343277	-15.91128845	-8.670655823	-8.589407349	-8.682149506	-15.79911652	10.7180069	-19.35693817	-10.10841751	-13.72706909	8.010639191	11.02657471	10.79578934	19.08999023	9.048000336	-12.26611786	-15.76483459
Z P arc of zygo DCUR L 2	6.419774628	5.794779587	-16.63547363	7.069262695	4.044333267	5.419007492	5.72102356	-27.50110168	4.734756851	6.740145111	6.247172928	-30.7999176	6.926966858	-9.249687958	7.066973877	-20.85065765	6.773355865	5.446990967	4.456768799	-30.84379578	-10.57148056	7.931895447	2.432745743	10.22646866	-15.44989166	-18.06455841	-19.381073	-16.35141296	-32.27571716	-9.328710938	-16.65199738	6.197562027	-15.44944153	-20.06929779	-27.88832397	-27.91643677	-32.21807251	-26.70007935	4.272863388	-18.08790741	-22.33975983	-16.73110809	2.460245705	5.719205856	10.2014122	3.958815384	3.963619614	-16.18220825	-26.59900818
X P arc of zygo DCUR L 1	10.63213272	8.389354706	-2.083361053	5.247830582	9.020437622	10.71850739	10.2546608	-8.132913208	9.767131042	11.50638504	9.610899353	-9.782568359	6.643681335	4.593769455	5.266030121	-4.596641922	7.866448212	10.82014465	10.19681396	-9.730344391	14.61268311	9.386568451	7.422596741	8.283478546	-3.376826477	0.488490534	3.102408409	-2.957538414	-1.315309334	4.671479416	5.22413826	9.587967682	-3.351803207	-5.956267166	-10.64168015	-10.53045502	-1.337851906	-11.92726517	8.395249176	0.473508024	-1.374149036	-2.09648056	7.432289124	10.28959427	8.198715973	6.759463501	9.012379456	6.207647324	-11.8931778
Y P arc of zygo DCUR L 1	11.29496231	11.0025795	-13.93805847	17.97507324	9.132627106	10.02791367	11.07606277	-6.937601471	11.62006683	11.67356033	10.32782135	-4.724260712	10.00255508	-14.60795441	17.97257385	-7.677355194	7.726859283	9.941902924	11.67633896	-4.741939926	-1.268510532	10.02400665	8.236669159	10.88134613	-13.02574463	-18.47626801	-9.367649841	-14.34088135	-8.34829483	-14.6111557	-15.75464783	10.43735657	-12.92237549	-15.68648987	-8.22114563	-8.188509369	-8.337873077	-15.87114868	10.9631813	-18.5374588	-9.789871979	-13.94465027	8.213941956	11.03546524	10.95302582	18.76181641	9.151583862	-12.06730042	-15.84586334
Z P arc of zygo DCUR L 1	5.894285965	5.177073288	-15.94143982	6.532911682	3.545660782	4.943498611	5.330854797	-26.69963684	4.349728394	6.368595505	5.889683533	-29.96741333	6.310520935	-8.698681641	6.510398865	-20.512146	6.273617554	5.039831924	4.062627792	-29.9625061	-10.23487015	7.381198883	2.44144001	9.564199066	-14.99962463	-18.04766235	-18.77274933	-16.05038757	-31.67254944	-8.70871582	-16.38273163	5.800191879	-15.03892822	-19.25726624	-27.20362854	-27.2401886	-31.63422852	-26.05426331	4.24906311	-18.01969299	-21.61411133	-15.92796783	2.463772583	5.263912201	9.593409729	3.569930649	3.473307419	-15.56492615	-26.0193573
X P arc of zygo DCUR 3	4.710232162	2.370581245	-5.826041412	11.13179703	3.481922531	4.973104858	4.602389908	-9.195031738	4.085854721	5.834387207	4.420958328	-11.96703491	2.959000015	5.850054932	11.17616882	-8.495277405	1.981374741	5.088121033	5.312188721	-11.97074127	19.37608032	3.880332184	2.975099182	2.796536446	-1.165626526	1.435727882	-0.702591658	-1.016065025	-6.401329803	5.964932251	8.130149078	4.357344437	-1.181126118	-3.690616226	-11.57302094	-11.55760193	-6.360897827	-8.463217926	3.582679749	1.503850555	-5.159136963	-5.839636993	2.96031208	4.604116821	2.81895256	12.00716248	3.477806473	10.69954224	-8.448698425
Y P arc of zygo DCUR 3	10.66555405	10.96410675	-18.70300751	16.7892334	8.429475403	10.40793686	11.11609192	-11.49403992	10.93711319	10.14837952	10.97709351	-7.121740723	10.80499344	-20.06474762	16.7774765	-11.94772797	9.003629303	10.3801506	9.819714355	-7.120367432	1.910720062	10.44691925	8.73134613	11.51814499	-17.94792938	-16.18972626	-14.18185577	-18.7115509	-11.0594986	-20.12207489	-11.56464005	10.97011414	-17.89342651	-19.00830841	-10.66717148	-10.66592865	-11.11518097	-20.70057983	10.1417778	-16.28576813	-11.46565781	-18.68641205	8.777429962	11.10050125	11.48248596	17.28530579	8.417282867	-14.38312378	-20.73516235
Z P arc of zygo DCUR 3	7.100057983	6.495970917	-14.50412903	5.875086594	4.126348495	5.708906555	5.904744339	-23.59312439	6.125215912	6.830715179	9.16782074	-24.55044556	2.39242363	-8.353521729	5.854262924	-22.11876373	7.241265106	5.69412117	6.321736526	-24.54313507	-9.600250244	8.862365723	5.89962883	9.195121765	-15.57808685	-12.15574417	-19.64840088	-19.21709442	-30.41721191	-8.489167023	-18.88024292	9.161772156	-15.54472809	-14.75116577	-21.61507874	-21.57405396	-30.44706116	-25.74377441	7.947377014	-12.11047363	-17.29704742	-14.50885162	5.875063705	5.904431152	9.23119812	4.980338287	4.130438995	-13.78933868	-25.75076904
X P arc of zygo DCUR 2	5.35687027	3.053429985	-5.369332886	10.44387512	4.181035995	5.678305435	5.252654266	-8.971686554	4.81408844	6.463021851	4.868349838	-11.74360504	3.528648758	5.735429001	10.44167023	-7.980138397	2.756641388	5.70781517	5.916673279	-11.61479416	18.66460114	4.573764801	3.446611786	3.523136902	-1.210870361	1.231768417	-0.323999691	-1.226015663	-5.795619202	5.746362686	7.654282379	4.865415955	-1.199672699	-4.01462822	-11.41246185	-11.37707825	-5.763507843	-8.96295929	4.160503387	1.308168411	-4.679420853	-5.367372513	3.435363388	5.323090363	3.529265976	11.27345428	4.154496765	10.07467422	-8.834496307
Y P arc of zygo DCUR 2	10.74348145	11.02716522	-17.99464569	16.95039673	8.55134964	10.37448654	11.1216301	-10.80134659	10.98752289	10.30442657	10.93505173	-6.681632233	10.73269119	-19.28366241	16.96169891	-11.32714005	8.814983368	10.34822845	9.996562958	-6.743663788	1.574448681	10.4518219	8.646150208	11.39867783	-17.2374176	-16.39349976	-13.27850952	-18.239151	-10.66741714	-19.25423737	-11.92417526	10.91252365	-17.12967072	-18.42077942	-10.14129105	-10.08180618	-10.66543121	-20.05137177	10.23632126	-16.38578796	-11.11477203	-17.98208771	8.655942535	11.06846695	11.37851334	17.43075714	8.571452332	-14.04104614	-19.96689606
Z P arc of zygo DCUR 2	6.708228302	6.041947556	-14.51170197	5.709523392	3.867435455	5.42980423	5.643082428	-23.88575745	5.730981827	6.638198853	8.470756531	-25.27281952	2.7893116	-8.254846191	5.720658875	-21.83392487	6.925681305	5.415271378	5.857342911	-25.22764435	-9.624646759	8.397187805	5.396247482	9.101035309	-15.25151672	-13.12224426	-19.34964142	-18.5905426	-30.69627075	-8.336643219	-18.39490967	8.466301727	-15.19179077	-15.19639587	-22.26678009	-22.32788391	-30.663974	-25.63138733	7.288058472	-13.13813019	-17.96368561	-14.51214447	5.377591705	5.685829544	9.121851349	4.662109756	3.882679749	-13.90415192	-25.50509186
X P arc of zygo DCUR 1	5.969550323	3.631033707	-4.928981018	9.724186707	4.799904251	6.291855621	5.967493057	-8.753860474	5.335040665	7.057626343	5.166292572	-11.11576157	4.240574265	5.81831665	9.677604675	-7.693677521	3.358379364	6.295413971	6.195934296	-11.10563507	17.9409729	5.07111702	3.785224915	4.166550064	-0.879888248	1.13217907	-0.005957915	-0.999202251	-5.288137054	5.879730988	7.13021698	5.10435791	-0.925489044	-4.218208694	-10.90245361	-10.90535812	-5.231329727	-9.202957916	4.52052803	1.080385971	-3.963938522	-4.907762527	3.749470901	5.97023735	4.159269714	10.70344772	4.791755295	9.575534058	-8.975995636
Y P arc of zygo DCUR 1	10.79135666	11.09892197	-17.27396851	17.05972443	8.749032593	10.47892609	11.08809052	-10.06935654	11.10275879	10.49193192	10.87394638	-6.079327393	10.67856216	-18.59306793	17.0499588	-10.85760498	8.912107086	10.47927933	10.32628403	-6.074025726	1.421194839	10.62453079	8.674294281	11.44333038	-16.51659088	-16.02940369	-12.80319977	-17.86020813	-10.00304184	-18.54831848	-12.04618683	11.01427231	-16.41509399	-17.65577393	-9.397997284	-9.349472809	-9.951298523	-19.3862854	10.58212509	-16.05444031	-10.63913193	-17.36549377	8.676290894	11.08391571	11.44841003	17.4546875	8.748602295	-13.50691986	-19.24688568
Z P arc of zygo DCUR 1	6.02682724	5.368699265	-14.14263	5.384334946	3.396548462	4.989664459	5.256380844	-23.8258667	5.058252335	6.204749298	7.623036194	-25.62046204	2.948239899	-7.901345825	5.342676544	-21.24941864	6.391749573	4.987246704	5.171754456	-25.6340332	-9.414788818	7.709336853	4.72887001	8.696605682	-14.84347534	-13.93109894	-18.7124588	-17.89603882	-30.28712769	-7.879608917	-17.82897644	7.640904236	-14.75772095	-15.41424866	-22.61457825	-22.63911133	-30.25441589	-25.13173828	6.600363922	-13.96461487	-17.95225525	-14.10014648	4.735219574	5.257649612	8.696688843	4.120269775	3.396913147	-13.7196106	-25.02775879
X Occipital ventral DCUR L 4	7.8287323	6.861525726	6.604943085	3.743959808	6.764696503	10.93744507	8.895406342	2.013012123	6.734465027	7.328186798	9.281252289	0.705824471	8.402806091	15.9217392	3.756364822	-0.197085214	9.456674194	11.04141235	4.936726379	0.761995935	11.04151764	9.434409332	7.743991089	9.136567688	6.782164001	10.68459473	9.178666687	6.952204895	2.129703712	15.97314911	-3.825239182	9.293938446	6.671405792	4.001755524	1.000235271	1.220460033	2.04804306	-2.273943329	7.579566956	10.82134323	7.06889801	6.624948883	7.762244415	8.959455109	9.143651581	4.48110733	6.746812439	12.52483521	-2.216728973
Y Occipital ventral DCUR L 4	21.86026459	22.43370667	-20.57529449	6.780443573	19.76423798	20.91828461	21.91507416	-8.001122284	23.06247864	22.02953033	22.15169373	-9.473291016	20.33800201	-12.73641052	6.795178223	-15.70382385	19.61779633	20.90765533	21.35272064	-9.450909424	7.329933929	21.69625244	19.56996002	21.70075531	-8.475605011	-13.32501678	-16.34829712	-9.494448853	-11.7675087	-12.7474823	-10.43948746	22.1877533	-8.534355927	-10.4232666	-10.68121796	-10.58953934	-11.76059494	-9.324824524	22.80630493	-13.20739288	-14.31809387	-20.52359772	19.5764679	21.93167725	21.70249176	7.614228058	19.80665894	-4.283410645	-9.089788818
Z Occipital ventral DCUR L 4	2.161783791	1.633696747	-10.87240906	3.868362808	3.207944489	4.597888184	1.951327324	-23.53495483	1.658242035	2.799482918	4.556113052	-26.6342804	5.052664948	-9.725865173	3.862581253	-13.50002441	5.807928467	4.623741913	2.054538727	-26.7147522	-16.42125092	5.911396027	3.023811531	5.558424759	-18.73188477	-20.90229797	-11.65569839	-17.50432434	-20.88964386	-9.70164032	-18.53864899	4.558330536	-18.67975464	-19.65202179	-25.10338287	-25.20757446	-21.03125916	-24.7509201	6.985294342	-20.9430069	-14.62994843	-10.88056335	3.009807587	1.96486702	5.575248337	3.308106995	3.221630096	-18.20272369	-24.7437088
X Occipital ventral DCUR L 3	8.262373352	7.479956818	7.059440613	3.150734138	7.291584015	11.5533783	9.376012421	2.503805542	7.184092712	7.771755219	9.764677429	1.25797224	8.839185333	16.1055481	3.15967617	0.366480398	10.07402725	11.79145966	5.236630249	1.336966705	10.45774918	9.96473999	8.18758316	9.768315125	6.760456848	10.83005295	9.864146423	7.09553299	2.945614243	16.01862793	-4.616786957	9.831455231	6.715652466	4.101702881	1.536162949	1.698662758	2.868829727	-2.301786041	7.999943542	11.15571899	7.805373383	7.267073822	8.190740204	9.510977936	9.742564392	3.836779404	7.33926239	12.27596664	-2.208131981
Y Occipital ventral DCUR L 3	22.3023819	22.82392578	-20.11612549	6.561075592	20.15567017	20.94496765	22.18203125	-7.61219101	23.4496933	22.52460327	22.52190704	-9.385390472	20.54038544	-12.12004166	6.582173157	-15.61008148	19.7937973	21.15563812	21.82055359	-9.396683502	7.204152679	22.12100372	19.87434387	22.00101318	-7.741734314	-13.60630646	-16.15156403	-8.843989563	-11.62633972	-12.09882965	-10.7823616	22.55821381	-7.759204865	-9.8454216	-10.4661438	-10.48065872	-11.59831772	-8.550025177	23.22420349	-13.30461578	-14.36244354	-20.1678299	19.86265717	22.344487	21.97160187	7.354998779	20.25692139	-3.753103256	-8.176266479
Z Occipital ventral DCUR L 3	1.837216568	1.549007511	-11.01111755	3.897336197	3.223093796	4.670861435	1.882863235	-23.82255707	1.491864586	2.602025223	4.278282166	-27.11678772	5.469673538	-9.888679504	3.884725952	-13.04019623	5.769812775	4.668561935	1.802500153	-27.15765686	-16.74584045	5.646153259	2.725388527	5.616432953	-18.85502625	-21.52781982	-11.33660965	-17.2087616	-20.95065765	-10.12415237	-18.51464233	4.27098732	-18.877388	-20.32540436	-25.64546204	-25.83167114	-21.05056458	-24.82980957	6.696559906	-21.60937805	-14.81805115	-10.99922714	2.723519516	1.853807831	5.608579254	3.255472565	3.244947052	-18.52089539	-24.94705963
X Occipital ventral DCUR L 2	8.594841003	7.857440186	7.506213379	2.80106678	7.588182068	11.88336182	9.599685669	2.75855999	7.394953918	8.033157349	10.1869812	1.846262741	9.079170227	16.38217163	2.799513245	0.862925816	10.56996078	12.06388855	5.344906616	1.810938835	10.06698151	10.38296585	8.511901093	10.10965271	6.886642456	11.33502731	10.56118698	7.23583374	3.657232285	16.31488953	-5.376359558	10.2641098	6.876599121	4.702003479	2.036501694	2.311146355	3.62985611	-2.449236298	8.476041412	11.58735886	8.36659317	7.703858185	8.530392456	9.854618073	10.1145256	3.38657341	7.69969635	12.19959106	-2.397809792
Y Occipital ventral DCUR L 2	22.83974762	23.30058594	-20.19093628	6.254805756	20.53405151	21.49632263	22.33970642	-7.433808136	23.80132599	23.00564423	22.93855438	-9.686071777	20.84525757	-11.68841019	6.273811722	-15.55758209	20.06181946	21.74988098	22.3110321	-9.635441589	7.17610321	22.38939514	20.23157806	22.31898956	-7.262817383	-13.72749329	-15.98579254	-8.330909729	-11.85942841	-11.66161957	-10.81142273	23.01805573	-7.14066925	-9.562882233	-10.50542526	-10.61678772	-11.80700989	-7.92088089	23.6250412	-13.54512787	-14.67505188	-20.28462524	20.23138885	22.70289154	22.40287476	7.082929993	20.72040863	-3.318759537	-7.549120331
Z Occipital ventral DCUR L 2	1.780340576	1.545916271	-11.02012863	4.05209198	3.248402023	4.669987488	1.885164452	-23.99601593	1.454476833	2.612254524	4.191249084	-27.38556824	5.840479279	-10.15573273	4.030817795	-12.86192017	5.876478958	4.711527252	1.747561073	-27.44441528	-17.21639404	5.614989853	2.648821449	5.766003036	-19.0872345	-21.82157898	-11.17342224	-17.20837555	-20.70302277	-10.39553299	-18.54253693	4.227866745	-19.17197418	-20.87774811	-26.00299683	-26.30157776	-20.80633087	-25.12579346	6.734720612	-22.0714798	-14.87812805	-11.04692383	2.637404251	1.867243958	5.686526871	3.358384323	3.284991455	-18.96193237	-25.36292877
X Occipital ventral DCUR L 1	8.878167725	8.103188324	7.960441589	2.546625328	7.721690369	11.90618668	9.784922791	3.023062897	7.546228027	8.138407135	10.50729141	2.192915535	9.123465729	16.51934357	2.543091011	1.481129551	10.8726593	12.17903824	5.420781708	2.245422173	9.827042389	10.6888588	8.780488586	10.3822937	6.960177612	11.7396347	11.07670059	7.366674805	4.266307831	16.4365799	-5.843345261	10.63773956	6.906408691	5.157236099	2.222625732	2.587584686	4.356705475	-2.402308083	8.819757843	12.10921402	8.673527527	8.211112976	8.802098846	10.08029556	10.37059708	2.991475868	7.925478363	12.1452652	-2.584154892
Y Occipital ventral DCUR L 1	23.32725983	23.67853699	-20.31645203	5.915723038	20.74810486	21.88553314	22.53729248	-7.282057953	24.09914551	23.37828674	23.25828705	-9.976119995	21.14395752	-11.2919342	5.906112289	-15.58580322	20.3027771	22.21970062	22.71677399	-9.986284637	7.134521484	22.61905823	20.49440155	22.67370911	-6.934606171	-13.76026611	-15.99221497	-7.852310944	-12.15802994	-11.4537384	-11.18903427	23.39319153	-6.738854218	-9.765020752	-10.64334946	-11.03717422	-12.24451141	-7.323994446	23.95335083	-13.80829468	-15.18688965	-20.24926453	20.49426575	23.05785675	22.80850067	6.892630005	21.05467682	-3.041210556	-7.176686096
Z Occipital ventral DCUR L 1	1.974869919	1.737111473	-11.16497345	4.299165344	3.292401886	4.691179657	1.891358185	-24.19035034	1.487509632	2.715423775	4.273380661	-27.66803894	6.131121826	-10.5606575	4.314437485	-12.79571915	6.059778214	4.947047043	1.81521759	-27.69461975	-17.75578003	5.703709793	2.693104172	5.916148376	-19.31699371	-22.00404663	-11.17560425	-17.34532166	-20.81133575	-10.67781982	-18.80458374	4.38133316	-19.36845245	-21.58297272	-26.51801758	-26.87547607	-20.8403717	-25.71375732	6.91340332	-22.23786926	-15.24021606	-11.30609894	2.672348022	1.94290638	5.888982391	3.599927139	3.470222092	-19.41201172	-26.01664429
X Occipital ventral DCUR 4	6.562581635	5.598274231	5.876854324	5.02971344	5.41620903	9.793756866	7.781861115	1.74210186	5.525283813	6.136470032	8.111073303	0.348812437	7.843946075	16.21863556	5.013208389	-0.945948887	8.245827484	9.80209198	3.80979805	0.32267983	11.99291306	8.143153381	6.765626526	7.901046753	7.476477051	11.04819031	8.208055115	7.565314484	1.005513859	16.13217316	-3.322477341	8.160429382	7.477319336	4.684840012	0.903469276	0.873791504	0.864726067	-1.252630901	6.59756546	11.10507736	6.196814728	5.734160995	6.741465759	7.785499573	7.973664093	5.679371643	5.411567307	13.2342804	-1.321461773
Y Occipital ventral DCUR 4	21.85780945	22.36216583	-21.43350067	6.524715424	19.53907166	21.25683899	21.81685028	-8.96962204	22.85422058	21.68464355	22.28674164	-9.903551483	20.36248169	-13.87397003	6.545281219	-16.59393768	19.92335815	21.2891861	20.90352631	-9.853016663	8.087787628	21.80948334	19.55511627	21.72996216	-9.727806091	-12.58102341	-17.31780548	-10.45989075	-12.22492981	-13.86390076	-9.265699768	22.36313171	-9.809619904	-11.01467209	-11.15757599	-11.13262253	-12.34587555	-10.40233307	22.74319153	-12.54443665	-14.57302399	-21.39984741	19.58251495	21.87712708	21.73313446	7.289312744	19.4930481	-4.728504181	-10.22416229
Z Occipital ventral DCUR 4	2.293470573	1.72426548	-10.38123169	3.575671005	3.288310623	4.601274872	2.03910408	-22.62418976	1.929226112	2.775987053	4.922600555	-25.3056488	4.238576889	-9.537820435	3.577597809	-13.752565	5.890161896	4.601534653	2.412673378	-25.48892059	-16.13608551	6.013451767	3.817118835	5.339118576	-18.57585754	-19.80219116	-11.77246475	-18.02644348	-20.80367126	-9.597608948	-18.97385406	4.931567383	-18.63961487	-18.37572479	-23.74063416	-23.83092499	-20.62323456	-24.52926331	7.647516632	-19.74752502	-13.58991699	-10.44722977	3.707237244	2.072525978	5.408048248	3.534748077	3.295287704	-17.77001648	-24.64236908
X Occipital ventral DCUR 3	5.755570984	4.899297333	5.801411438	5.654244614	4.641170502	9.150493622	7.161479187	2.113454247	4.740939713	5.278655243	7.617879486	0.649409437	7.524179077	16.88409729	5.648250198	-1.417519188	7.58444519	9.110108185	2.96655159	0.50418849	12.35412598	7.497769165	6.098324203	7.308623505	8.464266968	11.56091919	8.048403168	8.353903961	0.321402049	17.03481445	-3.504309845	7.42857132	8.40109787	5.525757217	1.362733841	1.346179008	0.226958776	-0.245155334	5.952869415	11.56569443	6.084127045	5.890026855	6.136623383	7.142665863	7.315605164	6.143951797	4.681479263	14.25402374	-0.415606785
Y Occipital ventral DCUR 3	22.31742554	22.89807281	-22.25800629	5.818926239	20.0590271	21.90961761	22.33543396	-9.668386078	23.41626282	22.09283447	23.03413544	-10.21695633	20.90085449	-14.39212799	5.862071609	-17.5099823	20.70359802	21.90218658	21.17788391	-10.15843582	8.893584442	22.59854126	20.25126495	22.36872406	-10.13532944	-12.00141373	-18.10279694	-10.81074829	-12.6656189	-14.46661682	-8.320642853	23.02850342	-10.28061066	-11.06101685	-11.46224594	-11.44527054	-12.78273621	-10.47493668	23.27141571	-12.35400772	-15.00003815	-22.22596893	20.25582886	22.33135071	22.35121918	6.482130432	20.09382477	-4.639231491	-10.69222412
Z Occipital ventral DCUR 3	1.945923615	1.557213688	-9.898927307	3.257052231	3.174087334	4.58314476	1.856201172	-21.8428009	1.883613014	2.517822075	4.85203476	-24.5730835	3.58659668	-9.531586456	3.268574142	-13.505336	5.917351913	4.574335861	2.366630745	-24.64698639	-16.31170959	5.84304924	4.093993378	5.012024689	-18.72743073	-19.27056122	-11.04853516	-18.37285461	-20.1566452	-9.545700836	-19.23458252	4.9099617	-18.69490814	-17.7530426	-22.96230621	-22.95611572	-20.04688873	-24.24469604	8.125986481	-19.08619232	-12.63178177	-9.920790863	4.084790039	1.856144333	5.080064774	3.600756073	3.191254234	-17.54164734	-24.25918579
X Occipital ventral DCUR 2	5.341307831	4.496596527	5.956912613	5.824944687	4.212103653	8.864480591	6.793735504	2.697628021	4.37558136	4.760035324	7.12896347	0.852461433	7.239878082	17.5218277	5.844936752	-1.349423218	7.38727951	8.8491539	2.408319855	0.824723625	12.52646484	7.076756287	5.945060349	6.973487854	9.119294739	12.0093132	8.08180542	9.015357208	0.061388391	17.61608887	-3.807311249	7.187865448	8.991215515	6.199572754	1.796259689	1.811579704	0.059280366	0.246080303	5.749880219	12.16317596	6.266641998	6.001567841	5.961458206	6.749397278	6.90456543	6.276399231	4.194595718	14.99839783	0.253662491
Y Occipital ventral DCUR 2	22.89916687	23.39318542	-22.9818512	5.17555275	20.64333191	22.43674469	22.78238831	-10.08794327	23.98993073	22.46043854	23.58681793	-10.64690552	21.45800171	-14.69012604	5.190582657	-18.17472687	21.2930191	22.40605011	21.69127502	-10.63595428	9.474868011	23.03110962	20.72809296	22.9276886	-10.37457504	-11.76959305	-18.79095459	-10.6523735	-13.25140381	-14.86299896	-7.784976196	23.71197205	-10.41008835	-11.1142189	-11.89785767	-11.86848984	-13.2727951	-10.9197876	23.60980988	-12.27444687	-15.64736176	-22.96743469	20.71929016	22.88760529	22.85419464	5.902262497	20.64642181	-4.533413696	-10.67628555
Z Occipital ventral DCUR 2	1.962984276	1.638876152	-9.761727142	3.321508026	3.339777756	4.749906158	1.849907494	-21.56620178	2.047938347	2.556173897	5.034551239	-24.1911026	3.301296616	-9.751099396	3.322018051	-13.43336182	6.190537262	4.73837738	2.491785431	-24.20477753	-16.7669342	6.029862976	4.441625595	4.972125244	-18.97142487	-18.936203	-10.88444672	-18.6942749	-19.64384308	-9.820366669	-19.67761993	5.048592377	-19.10869598	-17.66464386	-22.56921844	-22.5841629	-19.63415375	-24.37012329	8.571346283	-18.8216507	-12.19896774	-9.814949036	4.427352142	1.857584	5.078830719	3.881962204	3.339503479	-17.56553802	-24.48178101
X Occipital ventral DCUR 1	5.014989471	4.282533646	5.928731537	6.093583298	3.916601944	8.673384857	6.574966431	3.012454033	4.069299698	4.461184311	6.886997223	1.028812981	6.961114502	17.8237793	6.119430161	-1.163285542	7.286521912	8.69787674	2.105137634	1.035931969	12.72022552	6.88113327	5.907667923	6.718043518	9.354773712	12.43018951	8.167617798	9.150205994	0.061494559	17.84811707	-4.017831039	7.101894379	9.332875061	6.599414063	2.026328087	2.044198418	0.049905255	0.964219189	5.710876083	12.67083969	6.353100204	6.001880646	5.928177261	6.512752533	6.687011719	6.414878082	3.903243637	15.60955353	0.780266333
Y Occipital ventral DCUR 1	23.34924774	23.81945343	-23.55572357	4.735132599	20.97641296	22.74849091	23.16239929	-10.57374039	24.34673309	22.85522919	24.03078003	-11.20809479	21.92216339	-14.98873291	4.747800827	-18.73952942	21.61864319	22.73481293	22.00005341	-11.12948685	9.773686981	23.4234375	21.02398529	23.34330292	-10.52717743	-11.78584366	-19.40933685	-10.62408066	-13.84991455	-15.1701889	-7.778233337	24.15292358	-10.53589172	-11.46257019	-12.37205124	-12.48018265	-13.72879791	-11.02115555	23.87640076	-12.21592712	-16.11508942	-23.56680298	21.00019073	23.38213959	23.32339478	5.570328903	20.93762054	-4.5391716	-10.7035347
Z Occipital ventral DCUR 1	2.245373154	1.898558617	-10.00879669	3.579441833	3.644997025	4.985171509	1.959299469	-21.52597961	2.462195015	2.80180378	5.601661682	-24.0361557	3.300298691	-9.993634033	3.580654144	-13.51450806	6.574556732	4.983831406	2.839930725	-23.96344147	-17.12559204	6.292741013	4.816130066	5.1563694	-19.39073486	-18.78426666	-10.89007339	-19.29663086	-19.32756653	-10.2129776	-20.31838531	5.385840988	-19.46450653	-17.48834076	-22.37413177	-22.41356049	-19.36564484	-24.75078278	9.069374847	-18.73168182	-11.8147377	-9.856443024	4.783082581	2.063027382	5.208765411	4.260440445	3.634944916	-17.83951569	-24.76094055
X Occipital PAT L 8	7.687322235	7.227158356	8.618396759	3.791648483	6.713020325	11.34067383	9.339363098	4.887752914	7.188516998	6.690777588	10.5639801	1.6848526	6.623683929	17.40792542	3.833843994	2.934114075	10.32824097	11.17787552	4.630356216	1.676506615	11.53545151	10.28195343	9.89118576	9.029376984	7.737007904	14.44112854	12.29619522	7.887839508	4.102748108	17.40206757	-5.677803802	10.62948151	7.657441711	7.700170898	2.662314034	2.700734329	4.071760178	0.159867918	9.731269836	14.43029785	7.942745209	8.582649231	9.872790527	9.295506287	8.876197052	3.281760025	6.621234894	14.14605255	0.174949348
Y Occipital PAT L 8	25.54920959	25.37520752	-23.26589203	3.567072296	22.14787598	23.05634918	25.08009949	-10.17025833	25.90628967	25.15084839	24.87698822	-13.21003876	23.02552185	-12.8771637	3.532217026	-18.18544922	21.72016754	23.13735809	24.49883881	-13.27554932	7.245611572	24.39194794	21.71786957	24.72105103	-8.073786926	-15.64725189	-19.1482193	-6.873461914	-15.59255829	-12.85127869	-10.96888351	24.84090729	-7.977305603	-11.81751862	-14.3745636	-14.48280792	-15.65396118	-8.106232452	24.0689209	-15.70336151	-18.58486328	-23.35209961	21.72327576	25.09149933	24.79555664	5.853836441	22.16890411	-3.874357224	-8.076123047
Z Occipital PAT L 8	4.776522827	4.612397003	-13.55354156	6.967498779	6.652831268	8.309680176	4.830791092	-25.74102478	4.890485001	5.594200897	7.335915375	-28.08463135	7.12529068	-13.78723297	6.96182785	-14.74597168	9.54217453	8.352719116	4.729073715	-27.98071289	-20.61311493	9.098362732	5.84952507	8.327650452	-22.96052551	-20.54629822	-13.17146301	-20.66765442	-20.73383026	-13.75960388	-22.45129395	7.297205353	-22.89544067	-22.18062439	-26.45732727	-26.30310059	-20.72678375	-28.53450317	10.26420364	-20.55395203	-15.0621994	-13.64746552	5.809324265	4.807588959	8.314135742	6.972415161	6.690718842	-21.79434357	-28.41300354
X Occipital PAT L 7	8.433538818	7.987128448	8.359171295	3.714807892	7.392446136	11.70188065	9.945520782	4.330976868	8.145970154	7.429048157	11.23884659	0.715313101	5.942803955	16.50559692	3.736587143	3.702211761	10.77293549	11.55844269	5.843904495	0.752344656	11.77113571	10.86964798	11.10951614	9.302914429	6.317118454	14.30980377	12.84398804	6.53121109	4.67100296	16.46343079	-5.042160416	11.49262009	6.143827057	7.113648987	1.554440117	1.624884033	4.575522614	-0.883013153	10.99427643	14.28114624	7.369812012	8.285509491	11.13233261	9.939251709	9.124065399	2.819759941	7.250059509	13.56689758	-0.759411764
Y Occipital PAT L 7	25.44688568	25.04908142	-22.83709564	4.163679123	21.31426697	22.10357208	24.7253067	-10.5992012	25.39016724	24.91555328	24.47039948	-14.0291687	22.69530487	-12.77246704	4.152840424	-17.79241638	20.68544617	22.16077423	24.46228943	-14.03149109	5.901034546	23.6083374	20.68849182	24.33432922	-8.284255219	-17.36555481	-18.88977203	-6.296058655	-15.99353333	-12.71711655	-12.22811432	24.42624512	-8.142371368	-12.86546783	-15.12379456	-15.12137146	-16.18857269	-8.203578949	23.01119995	-17.441185	-19.19316711	-22.97237549	20.68149109	24.73174438	24.40872192	6.786843109	21.38859558	-4.387302399	-8.169777679
Z Occipital PAT L 7	6.536540985	6.155626678	-15.16686859	8.561679077	8.000131226	9.676546478	6.307841873	-27.29087219	6.324407578	7.192034149	8.282403564	-29.28260193	8.456938171	-14.85942383	8.555675507	-16.31243286	11.1110321	9.728153992	6.009421158	-29.1997345	-21.23171539	10.5175972	6.791016388	9.867326355	-23.88161316	-20.11748352	-14.9816391	-21.61669159	-21.81942749	-14.86621246	-23.20060577	8.094074249	-23.83990631	-23.256604	-27.52232361	-27.31135559	-21.99693146	-30.2046051	11.03517456	-20.13784332	-16.16737213	-15.13255463	6.755230713	6.260788727	9.872115326	8.224010468	8.095542908	-22.84027863	-30.08359375
X Occipital PAT L 6	10.75428162	9.955233002	8.740594482	1.854310989	9.403356934	13.44130402	11.86152191	3.376066589	10.06520309	9.702790833	12.51508789	0.791239643	7.377992249	14.91140442	1.842446327	4.274481201	12.40577393	13.41190491	7.9833992	0.863720703	10.45043564	12.68030472	12.11453018	11.20005493	4.577512741	12.67881165	13.12515411	5.059315109	5.62342186	14.72724152	-5.194007874	12.5666275	4.568325806	4.989968109	0.968655014	1.030517292	5.62118988	-3.410823441	12.0635025	12.62870331	8.251580048	8.829707336	12.12505493	11.80574341	11.13748322	1.351540756	9.260653687	11.1452774	-3.309019089
Y Occipital PAT L 6	24.12302856	23.64393463	-20.35358887	5.772621536	20.46078949	21.04117126	23.57288208	-8.53605423	24.46169739	24.32988129	22.19105835	-12.18422928	21.04526978	-11.0222702	5.790916061	-15.55217896	19.2143158	21.03471375	23.68582001	-12.19220352	4.630347061	22.2181427	19.46694641	23.02712097	-6.802270508	-17.99938965	-16.19360809	-5.596347809	-14.31742096	-10.91316299	-13.75684204	22.19035492	-6.705952454	-12.020755	-13.39653625	-13.58330688	-14.3569519	-7.217131042	22.52234344	-18.03337555	-17.75426636	-20.65886078	19.45744476	23.66721344	23.0633316	8.381247711	20.60150299	-4.127603531	-7.314382172
Z Occipital PAT L 6	5.795939636	5.449380493	-15.16982269	8.605949402	7.114305115	8.672779846	5.564003372	-28.16525879	5.251589966	6.545893097	6.695258331	-30.59868774	9.466966248	-14.36615295	8.602932739	-15.84529877	10.07377396	8.725441742	4.879480362	-30.53908691	-20.33126678	9.554437256	4.978748703	9.78272171	-22.81950531	-21.83118439	-14.89133911	-19.79069519	-23.1080658	-14.27970581	-21.42194824	6.786238098	-22.63226776	-24.41832886	-29.36122742	-29.3104187	-23.2122818	-29.17243042	9.053870392	-21.84199677	-17.86467896	-15.15750275	4.997513962	5.512931824	9.830674744	6.899908447	7.224272919	-22.33337708	-29.32488403
X Occipital PAT L 5	8.858010864	8.222001648	8.961525726	2.874307251	7.794424438	12.23974075	10.33989258	4.648453522	8.153079987	7.806845856	11.25694809	1.845487022	7.504018402	16.8206665	2.907558823	3.247787476	11.19356613	12.14568024	5.711336136	1.845870018	10.65959549	11.27813797	10.36357727	10.09895096	6.900003052	13.64682617	12.6177742	7.233138275	4.766836548	16.80126953	-5.865460587	11.22803192	6.834332275	6.536407471	2.623470497	2.63778286	4.732997131	-0.974998665	10.22188492	13.66285095	8.44774704	8.943408966	10.31949463	10.25802917	9.989483643	2.54129982	7.707858276	13.00185394	-1.012548923
Y Occipital PAT L 5	24.94768677	24.73192291	-21.85526428	4.454568481	21.8312851	22.56959076	24.51132507	-9.09766922	25.48383789	24.8490387	24.26137238	-12.37192459	22.39262238	-11.80952377	4.42409668	-17.03804932	21.04336548	22.64296265	24.26164856	-12.3772728	6.682572937	23.77391815	21.15581818	24.11452637	-7.079462433	-15.70988464	-17.86881561	-6.337419128	-14.44746246	-11.77469635	-11.79660492	24.3084259	-6.95686264	-11.17282333	-13.34627686	-13.45675964	-14.55380402	-7.345654297	23.93071747	-15.70053864	-17.75201569	-21.87493744	21.12860107	24.67644653	24.19751282	6.459798431	21.85932007	-3.565304565	-7.372039795
Z Occipital PAT L 5	4.2877388	4.11145668	-13.63934631	6.717204285	6.025528336	7.605861664	4.33704834	-26.09743652	4.112439346	5.11354599	6.384247971	-28.75481873	7.631925964	-13.31900177	6.741004944	-14.47987518	8.820932007	7.733717346	4.028329849	-28.74415894	-20.17743683	8.541384125	4.842256546	8.091666412	-22.34406891	-21.53792419	-12.91252289	-19.70132446	-21.26405334	-13.29373627	-21.51534576	6.435071564	-22.24718323	-22.82827148	-27.35270691	-27.2697998	-21.21196442	-28.22532043	9.201269531	-21.51694183	-15.85592041	-13.54486694	4.759228134	4.290602112	8.094495392	6.17219696	6.047091675	-21.63018188	-27.97008972
X Occipital PAT L 4	7.589622498	7.164054108	8.252507782	4.202184296	6.618106842	11.16814804	9.193598175	4.656613541	7.279187012	6.627495575	10.65243607	0.91776247	5.803875351	17.14465485	4.209175491	3.235203552	10.20629654	10.92697678	4.865552139	0.966590595	12.07987518	10.10824661	10.36491089	8.709970093	7.269353485	14.70789032	12.51161652	7.399475861	4.028319168	17.1490097	-5.160465622	10.90630493	7.151931	7.789890289	2.07599659	2.045197296	3.980122757	0.067782301	10.22569351	14.66707611	7.369195557	8.196897888	10.37401962	9.204695892	8.499578857	3.45235405	6.498026276	14.36897888	0.130060625
Y Occipital PAT L 4	25.70617371	25.36319885	-23.62731628	3.587950897	21.78711548	22.68855743	24.99877777	-10.91057587	25.70988159	25.09783173	24.82927246	-14.07086945	23.11277771	-13.27435303	3.575871277	-18.51490173	21.38788147	22.71014099	24.55633392	-14.11021118	6.683502197	24.21338501	21.28426056	24.70918274	-8.581018829	-16.55294952	-19.56379547	-6.67271347	-16.21092834	-13.24784393	-11.41422653	24.69591675	-8.499465942	-12.78045883	-15.20324554	-15.30889587	-16.32070007	-8.465193176	23.40783081	-16.63581696	-19.32328796	-23.7247879	21.28493347	25.00268555	24.78343353	6.177430725	21.79320984	-4.400542831	-8.47795639
Z Occipital PAT L 4	5.96324501	5.778624725	-14.50594025	8.002863312	7.748384857	9.406204987	5.915465164	-26.46564941	6.036948013	6.720239258	8.301887512	-28.50085449	7.646666718	-14.54437561	7.990161133	-15.90408173	10.81852722	9.411243439	5.840301132	-28.32792664	-21.0688324	10.10531921	6.902141571	9.295664978	-23.73164063	-19.72438965	-14.37060547	-21.67497864	-21.21486816	-14.51371155	-23.34067841	8.217012787	-23.69682922	-22.47558594	-26.64225159	-26.40445557	-21.30847778	-29.74877625	11.16817245	-19.73259735	-15.34562225	-14.56035309	6.864610291	5.865906906	9.249713135	8.074609375	7.796754456	-22.48012238	-29.66799316
X Occipital PAT L 3	8.861653137	8.329988861	8.882696533	3.165818596	7.841650391	12.1490097	10.38872223	4.664394379	8.373181915	7.809701538	11.38040619	1.492823124	6.842505646	16.60248871	3.18569622	3.690578842	11.24763107	12.09916687	5.999647903	1.496867466	11.01321869	11.31797256	10.98930588	9.936221313	6.522466278	14.084935	13.06110077	6.845574951	4.945684052	16.58669128	-5.63355217	11.41927643	6.441020203	6.835881042	2.333640289	2.346242523	4.934383392	-0.993691826	10.86694031	14.07155762	8.093624878	8.844885254	10.95286942	10.35341644	9.780245209	2.469172478	7.698786163	13.11162872	-0.911763191
Y Occipital PAT L 3	25.33314514	25.01142273	-22.24027405	4.187879944	21.67358246	22.42293854	24.77029114	-9.71460495	25.51964722	25.02637939	24.43319855	-13.21570587	22.55192719	-12.07248077	4.166556549	-17.3070282	20.87252655	22.43565979	24.43873749	-13.22274017	6.188179779	23.69986877	21.04308014	24.32097931	-7.471059418	-16.72975006	-18.31590424	-6.061365891	-15.22605591	-12.00188446	-12.19764786	24.44522705	-7.33729248	-11.93050919	-14.34780426	-14.41817169	-15.37517853	-7.525617981	23.59917297	-16.76953735	-18.5113678	-22.35675659	20.90836639	24.76941681	24.35292053	6.63003006	21.71909637	-3.846585464	-7.47963028
Z Occipital PAT L 3	5.422195435	5.047073364	-14.4914444	7.663362122	7.088674927	8.733010864	5.343252563	-26.93809204	5.269260025	6.223246765	7.413903046	-29.24037781	8.264502716	-14.22798767	7.679060364	-15.340242	10.04557648	8.817917633	5.001620102	-29.17402649	-20.86966095	9.556929016	5.7663517	9.072473145	-23.25113678	-21.05378876	-13.96390076	-20.61596375	-21.57112732	-14.22408447	-22.36777344	7.394686127	-23.164505	-23.30615387	-27.80767212	-27.62788086	-21.62357788	-29.3285553	10.08059158	-21.06810913	-16.185466	-14.43520813	5.703551483	5.319556808	9.092458344	7.077135468	7.131243896	-22.36643524	-29.21537781
X Occipital PAT L 2	9.726503754	9.171221924	8.835273743	2.789845657	8.509469604	12.66168137	10.99447098	4.029682922	9.203247833	8.5978302	12.22703247	0.858369923	6.684835052	15.76725769	2.794585037	4.178770065	11.73670578	12.59737625	7.038262177	0.904701424	11.0494606	11.96881104	11.88063126	10.36052399	5.392738342	13.69511566	13.26070557	5.744091034	5.360982513	15.62949524	-5.242417908	12.24243317	5.270387268	6.183303452	1.366151237	1.498026085	5.305292892	-2.145155525	11.72075195	13.65513458	7.961029053	8.821086884	11.90130768	11.03192215	10.26269684	1.929503822	8.363230896	12.2793602	-2.024155045
Y Occipital PAT L 2	24.99882965	24.56570435	-21.64705505	4.803271103	20.96041412	21.63617706	24.27493286	-9.629084778	25.06668243	24.82859039	23.43856201	-13.35041351	22.0177948	-11.84307785	4.799689102	-16.7784729	19.99233398	21.67289581	24.29962006	-13.34172516	5.14836998	22.97637329	20.19054413	23.93178253	-7.46024704	-17.88942871	-17.63654785	-5.792937851	-15.25812531	-11.73614502	-13.13204041	23.41140747	-7.292958069	-12.48592758	-14.52263031	-14.62842712	-15.4506546	-7.572119141	22.8395401	-17.92078857	-18.72026825	-21.84123993	20.16930237	24.4006958	23.95822296	7.569013214	21.1478241	-4.153495407	-7.600000763
Z Occipital PAT L 2	6.357508087	5.843373489	-15.37304688	8.891312408	7.754931641	9.464616394	6.115987778	-27.97736206	6.036494446	7.083480835	8.432286072	-30.03955078	9.222303009	-14.86055908	8.884705353	-16.12666626	10.86778946	9.507453156	5.578930283	-30.01659546	-21.01757202	10.29874878	6.019573975	10.00566788	-23.65118256	-21.04722137	-15.06515198	-20.86794739	-22.48347473	-14.84056854	-22.56032104	8.423230743	-23.49070435	-24.119841	-28.72077026	-28.54975586	-22.64212799	-29.90533752	10.24489594	-21.07888031	-17.10790863	-15.27640381	5.994432831	6.100091553	10.06230011	7.814450073	7.814302063	-22.88253784	-29.94981079
X Occipital PAT L 1	9.851592255	9.341404724	9.138965607	2.078158188	8.806328583	12.99225769	11.31125412	4.364657211	9.28135376	8.802690887	11.7333168	1.68697052	7.637415314	16.08393097	2.058724022	4.007999802	12.06907501	13.01015015	6.971987152	1.699062157	10.26721115	12.20023422	11.34482727	10.87896957	5.843473053	13.39491272	13.29865875	6.202912903	5.406915665	16.01068878	-5.800234222	11.68669052	5.841802597	5.836746979	2.123065376	2.153136063	5.435055923	-2.066966629	11.33828354	13.36915741	8.624250793	9.121676636	11.35952988	11.23790054	10.76789856	1.670015717	8.672205353	12.09086456	-2.064848518
Y Occipital PAT L 1	24.86392822	24.43780823	-21.03387451	4.843052673	21.37173462	22.02389221	24.27138214	-8.738643646	25.25475616	24.82775879	23.58160858	-12.30299835	21.89979858	-11.05585403	4.857514954	-16.25428162	20.2990921	22.01505585	24.2425293	-12.30940857	5.632729721	23.16204987	20.50271912	23.69533081	-6.6400177	-16.86068726	-17.02978668	-5.735584641	-14.32569275	-10.98221359	-12.91206665	23.71803894	-6.564461517	-11.34300766	-13.43717194	-13.53650208	-14.40501404	-7.020735931	23.48628387	-16.88052063	-17.76439819	-21.18253784	20.47210693	24.33148346	23.78296509	7.171013641	21.44810638	-3.579553604	-6.987638092
Z Occipital PAT L 1	4.787285614	4.582029343	-14.41546021	7.568513489	6.52766037	7.998495483	4.918984222	-27.26888428	4.597473145	5.755161667	6.094470596	-29.84629211	8.688387299	-13.86609344	7.606010437	-14.94355011	9.385919952	8.201278687	4.295634842	-29.82949219	-20.37920837	9.011563873	4.829824448	8.864683533	-22.70935364	-21.97563782	-13.78560028	-19.64028015	-21.95680695	-13.82427521	-21.41328278	6.16960144	-22.5836319	-23.88731232	-28.60846558	-28.54920654	-22.00794373	-28.85515137	9.067618561	-21.99070892	-16.8964859	-14.29480286	4.779736328	4.841152954	8.914627838	6.45124588	6.550646973	-22.17100525	-28.77791443
X Occipital PAT 8	4.66340332	4.09935112	6.372010422	6.666757202	3.747365189	8.313928986	6.128936005	4.019508743	4.36818161	3.81410141	7.862984467	0.390851021	4.580998993	17.96808014	6.648068237	0.643902349	7.29238205	8.232000732	2.000767708	0.356726742	14.20818634	7.071700287	7.542205048	5.999304962	8.974900818	14.65298157	10.11447678	8.937649536	0.944648743	17.9401062	-3.974041748	7.853901672	8.962095642	8.580600739	2.266679382	2.252310753	0.95795927	1.920410919	7.198255157	14.66059265	5.749221039	6.29138031	7.559774017	6.190417099	5.939908218	6.080108261	3.747514725	16.63367462	1.899711037
Y Occipital PAT 8	24.87319031	25.00884094	-25.39673157	3.443935013	21.44463959	23.02810974	24.68076782	-12.66975403	25.20285645	23.91891479	24.99386749	-14.47188263	23.11224518	-15.9666214	3.443962097	-20.21917877	21.94632263	23.03916473	23.18264313	-14.4696106	9.109512329	24.40575409	21.38159943	24.64758453	-10.97626801	-14.22163696	-21.41644287	-9.545671844	-16.81803589	-15.90310669	-8.595783234	24.99581299	-10.98863831	-13.64810181	-15.22409363	-15.26095886	-16.78419342	-10.81818695	23.39686279	-14.23845215	-19.13766327	-25.42322083	21.37799835	24.70307312	24.61127319	5.348519897	21.4433548	-5.449568939	-10.78816452
Z Occipital PAT 8	5.3509758	5.084853745	-12.60022278	6.384199524	6.945006561	8.587304688	5.106415939	-23.75224915	5.726167679	5.814104462	8.63290863	-25.29273224	4.818740082	-13.09950714	6.399886703	-15.82797089	9.982199097	8.519319916	5.751868057	-25.0944046	-20.0564743	9.701548004	7.660545349	7.981112671	-22.77569275	-17.45845032	-13.54695129	-22.26099243	-20.23955231	-13.18249054	-23.44812317	8.592735291	-22.79949646	-19.36863556	-24.10682678	-24.10988007	-20.22624969	-28.09171143	11.98060684	-17.37538757	-12.95939178	-12.55566483	7.695929718	5.127863312	7.889482117	7.573999786	6.95761795	-20.63681641	-28.2714447
X Occipital PAT 7	5.603547668	5.087988281	7.198143768	5.688657761	4.675141525	9.282761383	7.095265961	4.515401077	5.260446167	4.759083939	8.789660645	0.998481464	5.416244888	17.8895462	5.696878052	1.370791721	8.352055359	9.125215912	2.814484978	0.947649574	13.2388382	8.104234314	8.225569153	7.022554016	8.812355042	14.72784271	10.80341415	8.791791534	1.924602509	17.87673645	-4.593355179	8.801110077	8.803738403	8.344785309	2.392803192	2.342823982	1.966403198	1.395358658	7.92988205	14.73785706	6.639224243	7.140948486	8.241780853	7.170333099	6.930578613	5.111764145	4.645217514	15.86323242	1.386553478
Y Occipital PAT 7	25.13487396	25.28162384	-24.76094666	3.386429596	21.87043762	23.2283493	24.98432007	-11.8060318	25.59010773	24.46580658	24.98836212	-14.06864166	23.21529083	-14.90077362	3.4053936	-19.64037933	22.03467712	23.22419739	23.71844025	-14.02528381	8.646897125	24.60772247	21.7868576	24.81282501	-9.947750092	-14.51196136	-20.66696625	-8.634559631	-16.41522522	-14.84485168	-9.260313416	24.99544678	-9.967733002	-12.89900818	-15.03595276	-15.07993317	-16.40008698	-9.771459198	23.82321625	-14.5651001	-18.86324615	-24.81585693	21.78047028	25.00691376	24.7906601	5.377092743	21.86263428	-4.802139282	-9.747516632
Z Occipital PAT 7	4.915987778	4.773915482	-12.77870255	6.475798798	6.708798981	8.395258331	4.859947586	-24.25327759	5.289772415	5.534661484	7.981852722	-26.11484375	5.557837677	-13.21461945	6.451094818	-15.2592926	9.675836945	8.316374207	5.242792511	-25.96571045	-20.3077774	9.323634338	6.926046753	7.92215271	-22.75115967	-18.5536026	-13.19534607	-21.61319427	-20.16092529	-13.25236359	-23.08896484	7.969200134	-22.76956024	-20.16197205	-24.25466156	-24.15414886	-20.15579681	-28.04007874	11.35800095	-18.55757751	-13.47531586	-12.81934357	6.951596832	4.871578598	7.866114807	7.219457245	6.695734406	-20.95866852	-28.08206177
X Occipital PAT 6	3.801185226	3.096782303	5.322676086	7.831497955	2.854752731	7.338208008	5.2123806	3.129515076	3.31057663	2.915364075	6.554541779	-0.056203133	4.275087738	17.7013382	7.769916534	-0.566188192	6.184417725	7.33063736	1.254894924	-0.277333426	14.96469727	6.001489258	6.32224884	5.060457993	9.159557343	14.13132629	8.906490326	9.00499649	-0.184348977	17.75157623	-3.193566513	6.533699799	9.141384888	8.272468567	0.680458021	0.624021912	-0.254331708	1.981070709	6.040719223	14.03629761	4.860569	5.277503967	6.342498398	5.184749603	5.069537735	7.350045776	2.862642479	16.96859894	2.01605835
Y Occipital PAT 6	24.00567017	24.35272827	-25.51737518	3.903742218	20.79530029	22.64189453	23.9826355	-13.01937714	24.41399384	23.05632935	24.5076355	-14.10696716	22.57220001	-16.91949158	3.793395615	-20.40612488	21.65486145	22.63867188	22.10934448	-14.09850159	9.448259735	23.83993683	20.89162292	24.16899109	-11.93596649	-13.40755768	-21.60503693	-10.84662476	-16.54730225	-16.84290924	-7.82027359	24.49737854	-11.96344757	-13.97348785	-14.30549164	-14.41527557	-16.45140381	-11.92092056	22.91227417	-13.44732666	-18.68477783	-25.47013855	20.88952637	23.98469543	24.04736023	5.534907913	20.80530701	-6.021564865	-11.88553848
Z Occipital PAT 6	5.097594833	4.74793396	-11.82904587	5.806530762	6.430110168	7.920230103	4.693941879	-22.75278625	5.488121796	5.445929337	8.576126862	-24.15876312	3.710851669	-12.22981873	5.925629807	-15.80406647	9.467838287	7.892804718	5.559755325	-24.02600555	-19.02104492	9.340062714	7.704927063	7.386647034	-22.10458069	-16.57074585	-13.36728821	-22.26097107	-20.26608276	-12.33683548	-22.95354004	8.539402008	-22.13162384	-18.17899017	-22.34544067	-22.35438995	-20.25428314	-27.34381104	11.96363602	-16.43028717	-12.21971359	-11.72806549	7.740823364	4.76227951	7.255722046	7.122283173	6.430891418	-19.60195313	-27.55438232
X Occipital PAT 5	3.359991455	2.567777252	4.281885529	8.777243805	2.410133934	6.722878265	4.581415939	2.254788971	2.983150673	2.502309799	6.292380142	-1.264148521	3.198825645	16.74986877	8.793361664	-1.130694675	5.430446243	6.770638275	1.103083229	-1.603596878	16.00089569	5.405596542	6.159840775	4.339440918	8.389451599	13.90347137	8.193849182	8.246543884	-0.907398701	16.75137482	-2.282972145	6.250056458	8.356245422	7.830815887	-0.395148802	-0.193311143	-0.94287796	1.770490837	5.884183502	13.63487396	3.574708176	4.181482315	6.14848671	4.641546249	4.296992111	8.054167175	2.477120018	17.13126068	1.66117382
Y Occipital PAT 5	23.34455109	23.63718567	-25.67861633	4.512973785	19.88647766	21.8272171	23.26667175	-13.74512329	23.53703003	22.08497009	23.67605438	-14.38782654	21.82844086	-17.76464386	4.513934708	-20.4600235	20.92537231	21.88321686	21.28627167	-14.36801758	8.890345001	22.99553528	20.08134308	23.54012604	-12.92649536	-14.07463379	-21.64051666	-11.53350525	-16.85966949	-17.71201477	-7.942311859	23.63436432	-12.95505219	-15.22254791	-14.79061584	-15.22010651	-16.80140533	-13.1913559	21.87199249	-14.05891571	-19.00853577	-25.64309998	20.04151611	23.3579483	23.46457672	6.377365875	19.90681305	-7.183439636	-13.0819931
Z Occipital PAT 5	6.240383148	5.775068665	-12.56801682	6.705593872	7.071905518	8.616234589	5.555643463	-23.1736557	6.454553223	6.317132187	9.570467377	-24.18239746	3.592938614	-12.57450943	6.775366974	-16.79611359	10.23188171	8.585536957	6.524766541	-24.077005	-18.67153625	10.20480652	8.599949646	8.166043091	-22.3854248	-15.83504944	-14.65455475	-23.13367157	-21.22214203	-12.78678055	-23.33900452	9.571312714	-22.3984848	-18.04274139	-21.81726227	-22.23394928	-21.1603775	-27.6447052	12.57734604	-15.32654572	-12.72782898	-12.39460678	8.620858002	5.582478333	8.080146027	7.780425262	7.124261475	-19.45819855	-28.2370575
X Occipital PAT 4	5.049530411	4.494964218	6.317744827	6.693053436	4.132292175	8.648158264	6.486733246	3.938538361	4.974436569	4.200180435	8.557165527	-0.181449497	3.95390625	17.44905243	6.692948914	1.281697369	7.537924957	8.491539001	2.560446167	-0.186173141	14.41665497	7.50067749	8.36289978	6.129352188	8.254115295	14.82936096	10.54901428	8.23075943	1.380102253	17.39892273	-3.695516205	8.603578949	8.194586182	8.546389008	0.635570383	0.652312899	1.352291107	1.593706608	8.076491547	14.82983246	5.4477211	6.24055481	8.345720673	6.531950378	5.996438217	5.832194519	4.133363342	16.42968903	1.458478546
Y Occipital PAT 4	24.98084564	25.02570648	-25.40525818	3.559723663	21.07455292	22.54447174	24.59431763	-13.00248871	25.01128387	23.9460907	24.45319672	-15.07859039	23.10290833	-15.92485199	3.521891403	-20.15035706	21.41112518	22.55039978	23.32963257	-15.07025299	8.306227875	24.09635773	21.02053375	24.70023956	-11.00717468	-15.30391693	-21.31616974	-9.070674896	-17.41321716	-15.83278656	-9.382572937	24.48864441	-10.97694168	-14.37802124	-16.4188858	-16.41974335	-17.39287415	-10.97313995	22.79774933	-15.31326752	-19.81261597	-25.47318573	21.01241302	24.62531281	24.6665863	5.873648453	21.03590698	-5.919765472	-10.95941696
Z Occipital PAT 4	6.443353271	6.205167007	-13.69656525	7.664310455	7.94882431	9.607314301	6.214496994	-24.79850464	6.784355164	6.868031311	9.51798172	-26.17546692	5.644159317	-14.02222748	7.582905579	-16.73106079	11.09372177	9.564701843	6.740909576	-25.89842529	-20.64795837	10.72697906	8.446353149	9.042037964	-23.56182709	-17.33774109	-14.74047546	-22.90459595	-20.94473724	-14.10307617	-24.12207947	9.464588165	-23.59706879	-20.19822235	-23.94595947	-23.96592102	-20.89335785	-29.25572815	12.56005783	-17.17798767	-13.82997894	-13.60076599	8.458307648	6.15243721	8.939613342	8.47458725	7.985650635	-21.48959656	-29.50456848
X Occipital PAT 3	4.113644028	3.425901794	5.402059555	7.783298492	3.154078484	7.615822601	5.446727371	3.266338348	3.873628235	3.157964516	7.369732666	-0.537424707	3.506610107	17.32344971	7.76439743	0.128433669	6.417391205	7.587902069	1.651388741	-0.767547083	15.29608154	6.375799942	7.223347473	5.165853119	8.55244751	14.58777313	9.471195984	8.393492126	0.164106297	17.28643494	-3.041823006	7.332653809	8.510974121	8.442131805	0.202494383	-0.0342309	0.130116034	1.885173225	6.891571045	14.39908142	4.631236267	5.305008698	7.2081604	5.493211746	5.080748367	6.991945648	3.188005257	16.98222961	1.721830368
Y Occipital PAT 3	24.33291779	24.51649017	-25.81506348	3.740515137	20.64240112	22.34580078	24.13747559	-13.53215485	24.53473969	23.18636627	24.34474945	-14.90646667	22.6208786	-16.90214691	3.734641647	-20.56648712	21.38057404	22.32535248	22.44703369	-14.85369568	8.882439423	23.71144104	20.69907684	24.30160217	-12.007444	-14.51771851	-21.71827698	-10.25577774	-17.28329468	-16.82674255	-8.505993652	24.35012817	-12.00724411	-14.78867493	-14.876297	-16.15898438	-17.23279419	-12.05542831	22.52601166	-14.53262634	-19.50666046	-25.80103149	20.67725067	24.19013062	24.23954468	5.918754959	20.63586426	-6.491512299	-12.00138245
Z Occipital PAT 3	6.346043777	5.874330139	-13.06427002	7.169034576	7.520780182	9.173091888	5.852210236	-23.87517242	6.606264496	6.579624939	9.634309387	-25.01249542	4.522381592	-13.31914063	7.175018311	-16.73555908	10.67048187	9.153595734	6.64502182	-24.80634766	-19.82346802	10.51623001	8.591789246	8.519329834	-23.09083557	-16.47812042	-14.60173798	-23.0442627	-20.9320816	-13.51788635	-23.80809631	9.604160309	-23.13492432	-19.0081192	-22.89304504	-22.94187012	-20.86314392	-28.4315033	12.65364761	-16.17674866	-13.13932037	-12.85628204	8.60737915	5.835892487	8.429692078	8.202791595	7.566172791	-20.56359863	-28.89249878
X Occipital PAT 2	4.593768692	3.938700104	6.240586472	6.710874176	3.649647522	8.178347015	6.016820908	3.71966095	4.113951874	3.814193344	7.424660492	0.610845613	5.304005814	17.98882446	6.717074585	-0.015096936	7.133179474	8.142118835	1.861235809	0.537415409	13.97798309	6.732759857	6.808607483	6.036493683	9.295015717	14.02863617	9.441055298	9.183522797	0.468335009	17.9836731	-3.907116699	7.34251709	9.307836914	8.067321777	1.934567261	1.955571175	0.572926235	1.702429581	6.468894958	14.03412323	5.895391083	6.133275604	6.88135376	6.098384094	6.055133438	6.351860809	3.661366653	16.48157043	1.726074982
Y Occipital PAT 2	24.2553299	24.67406921	-24.85448303	3.923552322	21.37103424	22.97890625	24.26127625	-12.12039566	24.9191864	23.54783478	24.75915222	-13.52207642	22.83369446	-15.9018219	3.878049469	-19.92039642	21.93781586	22.95729523	22.72143097	-13.53921204	9.488144684	24.15592499	21.34507141	24.26137238	-10.95719299	-13.35928192	-20.95328064	-10.12852936	-15.83047485	-15.8375351	-8.198017883	24.70925751	-11.00619507	-12.96922455	-14.01416168	-14.01759796	-15.89648895	-10.78043137	23.60653076	-13.36087799	-18.15248108	-24.85578461	21.39014893	24.25124664	24.21953278	5.34968605	21.39212341	-5.20984993	-10.78215256
Z Occipital PAT 2	4.281591034	4.016723633	-11.66318512	5.430514908	5.895235443	7.444412231	4.005647278	-22.92519836	4.671107483	4.79609375	7.595844269	-24.65856323	4.253436279	-12.0914444	5.475458527	-15.11178436	8.796842194	7.401066589	4.773884583	-24.55018768	-19.13907623	8.651721954	6.780677795	7.023080444	-21.78585815	-17.62812653	-12.60973969	-21.39213562	-19.93435059	-12.08067169	-22.58660583	7.565758514	-21.78058777	-18.61601868	-22.86446838	-22.89658051	-19.94052582	-26.96251526	11.15990753	-17.67968903	-12.48503647	-11.59161148	6.826423645	4.170675659	6.96709137	6.576683807	5.917502594	-19.72016602	-27.01777649
X Occipital PAT 1	5.878554153	5.429619598	7.1954422	5.757773972	4.929473495	9.492877197	7.403968811	4.443279266	5.715136719	5.001545715	9.238658905	0.424813318	4.765136719	17.48631287	5.736581421	1.9537323	8.511421204	9.29417572	3.241213226	0.404164362	13.46923981	8.44378891	8.9861763	7.054148102	8.148733521	14.93318787	11.21731949	8.247161102	2.313467979	17.48433685	-4.340357971	9.374680328	8.119837189	8.405016327	2.209266853	2.149333763	2.294415283	1.311705685	8.722342682	14.92074738	6.231367493	7.130211639	8.964844513	7.455316162	6.885614014	4.939836884	4.91872673	15.81641998	1.290049458
Y Occipital PAT 1	25.32794952	25.20902405	-24.96433258	3.399476242	21.51531372	22.8066864	24.81226807	-12.23761673	25.3960022	24.53948975	24.67978821	-14.76049652	23.30751495	-14.95061646	3.366678238	-19.65258942	21.6270874	22.87956238	23.8544342	-14.66983643	7.948454285	24.37965546	21.25093384	24.8291748	-10.05248489	-15.59313354	-20.77023163	-8.192447662	-16.95679626	-14.89124298	-9.955938721	24.6557251	-10.01677551	-13.622612	-15.46744385	-15.53321991	-16.96028595	-9.919556427	23.19890137	-15.62503815	-19.53407898	-25.03208466	21.35874023	24.83216095	24.76198883	5.755862045	21.4478302	-5.214861298	-9.926566315
Z Occipital PAT 1	5.995874405	5.857698822	-13.79050293	7.536112213	7.743773651	9.405348206	5.923361969	-25.19019012	6.282863617	6.603876495	8.914580536	-26.87746277	6.242975998	-14.06900787	7.52641983	-16.25246124	10.84057465	9.336260986	6.272681808	-26.66358337	-20.91685791	10.28074799	7.709989929	8.918367004	-23.54059753	-18.27879028	-14.33659515	-22.4104599	-20.81961975	-14.09217072	-23.87211914	8.883371735	-23.57808075	-20.90927429	-24.56038818	-24.47317505	-20.81677704	-29.27883606	11.98786926	-18.20858002	-14.18115845	-13.78106232	7.790459442	5.875223541	8.861660767	8.140545654	7.729343414	-21.79020691	-29.39358215
X Occipital dorsal DCUR L 3	9.027306366	8.247122192	8.835361481	2.680988503	7.876612854	12.36980972	10.39785538	4.395988464	8.059429169	7.975937653	11.23481598	1.945498657	8.030664063	16.76393585	2.689503479	2.788908386	11.1658226	12.23524475	5.646747971	1.937130928	10.33876419	11.26254272	9.891228485	10.26228638	6.802826691	13.05209808	12.21608734	7.06763382	4.661979675	16.72468262	-5.842395401	11.2213089	6.636656952	5.912313461	2.515392685	2.624195862	4.530550003	-1.447515202	9.720837402	13.01050262	8.614241791	8.783251953	9.832400513	10.15654526	10.18280029	2.672342682	7.859044647	12.67392654	-1.579423618
Y Occipital dorsal DCUR L 3	24.35053406	24.40866241	-21.18318939	4.915761185	21.66722107	22.4625824	24.06217041	-8.447632599	25.09497223	24.36965027	23.9157135	-11.62354126	21.96393127	-11.58507462	4.904212189	-16.65983887	20.80190582	22.54261017	23.74981232	-11.59953384	6.952085876	23.36672058	20.96912231	23.65902405	-6.79781723	-14.86906586	-17.28485107	-6.688661194	-13.4336319	-11.55204163	-11.51870804	24.01869965	-6.727386475	-10.5386467	-12.3409111	-12.51299133	-13.54538879	-7.385850525	23.9532486	-14.79052277	-16.9033783	-21.17316132	20.88592987	24.18991394	23.70289307	6.69659729	21.65932007	-3.484424591	-7.399480438
Z Occipital dorsal DCUR L 3	3.458629227	3.247047806	-12.92569275	5.949327087	5.103616333	6.584328461	3.41020546	-25.49861145	3.129395294	4.290552521	5.689970398	-28.5132782	7.194546509	-12.39506531	5.957126617	-13.93125458	7.835614014	6.785513306	3.270975876	-28.55749817	-19.43381653	7.712846375	4.021414948	7.311838531	-21.40726624	-21.85512695	-12.41968155	-18.98076935	-21.15339813	-12.3643364	-20.59297485	5.797780609	-21.2809845	-22.44237213	-26.99224548	-27.05279541	-20.99009857	-27.36246643	8.356395721	-21.75250549	-15.71820374	-12.83287048	3.936450958	3.529893875	7.313460541	5.41397438	5.1128582	-20.93059082	-27.0854126
X Occipital dorsal DCUR L 2	8.393225098	7.752980042	8.888687134	3.192299461	7.291685486	11.89872971	9.900100708	4.698991394	7.647424316	7.350112152	10.89120712	1.974933624	7.583964539	17.18995056	3.236225128	2.778111649	10.65781326	11.69704666	5.124835587	1.971909523	10.75486374	10.69725342	9.632835388	9.749364471	7.442745972	13.57153931	12.04031143	7.647338104	4.364020538	17.20200806	-5.933449173	10.8508873	7.31028595	6.678942871	2.78156395	2.814226532	4.291399002	-0.667863369	9.525686646	13.58859406	8.461683655	8.819411469	9.664765167	9.750701904	9.594248199	2.974824524	7.249265289	13.38059387	-0.688048649
Y Occipital dorsal DCUR L 2	24.79949341	24.85916748	-22.13928223	4.382154846	21.90219269	22.78719025	24.57148743	-9.075888824	25.49422302	24.66385956	24.41707306	-12.15275497	22.38974609	-12.08897781	4.347943878	-17.28639069	21.22145233	22.85652924	24.09186859	-12.15654984	7.246256256	23.87016754	21.32374115	24.16460114	-7.276372528	-15.02328949	-18.03249969	-6.836238861	-14.31316528	-12.08608704	-11.26304016	24.4023819	-7.15534668	-11.04072495	-13.04299469	-13.22653046	-14.42224579	-7.630814362	24.07655792	-15.022258	-17.55044861	-22.10312195	21.28406067	24.60779877	24.15128937	6.168507767	21.94611359	-3.46189537	-7.627063751
Z Occipital dorsal DCUR L 2	3.844635773	3.619004822	-13.13023682	6.099978638	5.529960632	7.157275391	3.789000702	-25.31499329	3.621817017	4.605665207	6.211968994	-28.09384155	6.977709198	-12.85172882	6.114464569	-14.08928833	8.309864044	7.27512207	3.701817703	-28.07780762	-19.92415314	8.079917145	4.630734634	7.545531464	-21.8776535	-21.42306976	-12.25820465	-19.52050476	-20.89819183	-12.79031296	-21.29663696	6.272539902	-21.78278351	-22.1571106	-26.67866516	-26.57818604	-20.87525787	-27.61797485	9.048000336	-21.3505127	-15.29849243	-12.98662262	4.552091599	3.834744263	7.55032959	5.746006393	5.54704361	-21.14704437	-27.25975647
X Occipital dorsal DCUR L 1	7.620829773	7.135172272	8.694859314	3.695999908	6.636831665	11.33563156	9.296346283	4.917268753	7.005185699	6.718110657	10.493573	1.934327507	7.006322479	17.50775299	3.777581406	2.508835793	10.17659454	11.14189148	4.48380661	1.910545921	11.3140419	10.1455307	9.330171204	9.094248962	7.96170578	14.04720154	11.99302597	8.123573303	3.994950867	17.42184296	-5.822171021	10.42133102	7.862769318	7.464948273	2.854268646	2.845150375	3.929681015	0.10656724	9.326498413	14.10780487	8.170986938	8.671481323	9.347901154	9.184211731	8.949389648	3.348930359	6.575769806	14.08866577	0.071104217
Y Occipital dorsal DCUR L 1	25.21916046	25.19430847	-23.0254364	3.836000061	22.14697418	23.14065704	24.98997955	-9.832122803	25.73757019	24.86354675	24.77303314	-12.68621063	22.8385498	-12.73930435	3.76661911	-17.92543182	21.66193085	23.13571777	24.29515686	-12.79279175	7.64150238	24.27506714	21.65610046	24.57997894	-7.936871338	-15.06705322	-18.8935318	-7.119393158	-15.14549255	-12.70394745	-10.67266006	24.7250351	-7.808660126	-11.43577652	-13.79705963	-13.89734497	-15.21792297	-8.024468994	24.2078064	-15.15602264	-18.12886505	-23.09955597	21.65731049	24.91204681	24.58554077	5.797297287	22.08614655	-3.672142792	-8.02502594
Z Occipital dorsal DCUR L 1	4.161761856	4.009573364	-12.98288574	6.346101379	5.993471527	7.660529327	4.18516922	-25.23444214	4.194197845	4.921055603	6.810022736	-27.7427063	6.707648468	-13.26573334	6.369997787	-14.27776794	8.771273041	7.716394806	4.154840469	-27.67497864	-20.22689056	8.483003998	5.261332703	7.760783386	-22.4200882	-20.75960693	-12.47990799	-20.12671509	-20.49307251	-13.24089355	-21.93794403	6.806718445	-22.33168488	-21.73628387	-26.19702759	-26.1196991	-20.4365036	-27.85448608	9.757648468	-20.75516357	-14.82483368	-12.97081146	5.231380081	4.199360275	7.735046387	6.347093964	6.004637146	-21.34981995	-27.62919617
X Occipital dorsal DCUR 3	5.061649323	4.47412529	6.670719147	6.183491516	4.214043808	8.729663849	6.535216522	3.929852295	4.704314804	4.432688904	7.913078308	1.028343105	5.972916412	17.94138336	6.176998138	0.18419832	7.646917725	8.654475403	2.318577957	0.995727348	13.35188293	7.140647125	7.057891083	6.678393555	9.223002625	13.8051178	9.564788818	9.138372803	0.76669693	17.91921234	-4.286178589	7.766786957	9.225894928	7.762966919	2.131572723	2.251406479	0.990497017	1.346382332	6.754776001	13.86125183	6.502683258	6.580814362	7.180195618	6.667987823	6.670487213	5.800183487	4.238025284	15.98518524	1.326058483
Y Occipital dorsal DCUR 3	24.19472504	24.64803467	-24.23661499	3.983361053	21.63098145	23.11588745	24.24797211	-11.40163803	25.03470764	23.67593536	24.78881531	-12.91382904	22.77053833	-15.24641571	4.064532852	-19.47509613	21.80445099	23.10076141	22.923703	-12.88582611	9.416580963	24.12430573	21.45127106	24.1911499	-10.43091736	-13.1623291	-20.23341675	-9.774045563	-15.27359924	-15.31448059	-8.41425705	24.77700653	-10.47778625	-12.38413315	-13.8349411	-13.80969543	-15.32479706	-10.24822617	23.80298004	-13.27016602	-17.60528717	-24.44226532	21.51249237	24.34883728	24.22444916	5.313461304	21.58671417	-4.842854691	-10.18039932
Z Occipital dorsal DCUR 3	3.718015671	3.531074905	-11.59584198	5.059141159	5.306243896	6.985058594	3.536536407	-22.87322083	3.977638245	4.245484924	6.84536972	-24.85034332	4.545755005	-11.79045639	5.072072983	-14.57982788	8.196334839	6.976636505	4.163832092	-24.80770111	-18.97117004	8.141673279	6.034433746	6.644504547	-21.41923981	-18.36295471	-12.20815811	-20.74522858	-19.65861511	-11.85755768	-22.18270111	6.785234833	-21.38283234	-18.76546021	-23.02805176	-23.13754883	-19.59882965	-26.54015503	10.40658112	-18.47162628	-12.60495605	-11.46498795	6.017314911	3.601697159	6.687447357	6.006200409	5.307438278	-19.56384583	-26.4817688
X Occipital dorsal DCUR 2	5.69214325	5.069243622	7.295553589	5.540837479	4.713367462	9.302362823	7.08232193	4.389567184	5.177077866	4.889774704	8.56395874	1.291529846	6.149144363	18.10108948	5.565300751	0.900093937	8.376921844	9.194011688	2.693784904	1.244706249	12.81984253	7.995318604	7.762041473	7.203993225	9.124347687	14.08167419	10.38667831	9.047354889	1.637561226	18.06107788	-4.846562576	8.494487	9.137388611	7.965702057	2.467192841	2.488813782	1.696432304	1.233331013	7.454347229	14.16060944	6.991056824	7.295553589	7.775829315	7.187541962	7.187545013	5.116560745	4.698747253	15.65766602	1.188287163
Y Occipital dorsal DCUR 2	24.74102173	25.0438385	-24.35158691	3.633355331	21.95350189	23.33371429	24.66967773	-11.2719017	25.42183838	24.23445892	24.95187988	-13.33862305	22.96999207	-14.65164185	3.704358292	-19.28020477	21.99638672	23.34936829	23.52315369	-13.30523071	8.998600769	24.47057343	21.73910828	24.51776733	-9.751454163	-13.77249146	-20.25733643	-8.941233826	-15.67005768	-14.64776306	-8.853147125	24.93417053	-9.800657654	-12.14764481	-14.27789307	-14.27537689	-15.68950653	-9.606634521	24.03457947	-13.89821625	-18.06173553	-24.35158691	21.76228943	24.79282837	24.50131226	5.232518768	21.95112457	-4.442219925	-9.503903961
Z Occipital dorsal DCUR 2	4.022261047	3.845756912	-11.93276978	5.615401459	5.731724167	7.438829803	3.927573776	-23.57808838	4.335525894	4.625915527	7.137944794	-25.63812256	5.170555496	-12.40417786	5.577394485	-14.495401	8.597214508	7.374410248	4.381545258	-25.51688232	-19.62757416	8.39012146	6.002712631	7.113101959	-21.91681976	-18.9680481	-12.35719223	-20.81094055	-19.79753571	-12.61921921	-22.26831207	7.098865509	-21.87755585	-19.62283325	-23.86971283	-23.92784576	-19.80527344	-26.98071289	10.59737167	-19.06555786	-13.0756012	-11.93276978	6.001247406	3.961515808	7.085626221	6.251930237	5.69287262	-20.23401794	-26.96573792
X Occipital dorsal DCUR 1	6.200353622	5.646626282	7.777372742	5.070443344	5.19263649	9.87217865	7.699814606	4.725592422	5.724510574	5.359993744	9.212965393	1.563750076	6.183165741	18.01092682	5.022411346	1.523519325	8.926873016	9.74124527	3.175038719	1.527969074	12.54348068	8.690848541	8.413307953	7.729686737	8.900812531	14.45200043	11.04797668	8.801873779	2.465865135	17.99469604	-5.153837204	9.228277588	8.870723724	8.122431183	2.677248955	2.675938797	2.507420731	1.111265278	8.13505249	14.47874451	7.333092499	7.77591629	8.39008255	7.735366821	7.653486633	4.566562653	5.192106247	15.3150116	1.066605186
Y Occipital dorsal DCUR 1	25.100354	25.27834778	-24.19833069	3.429611969	22.13624725	23.41275177	24.99812469	-11.01588211	25.71413574	24.66004639	25.05689087	-13.44031525	23.13690491	-14.13505859	3.506516266	-19.08112183	22.06632233	23.38282623	23.98261871	-13.44058685	8.547962952	24.67411804	21.88216248	24.81138	-9.221700287	-14.33850555	-19.97976227	-8.223863983	-15.89465332	-14.08946838	-9.437477875	25.03488007	-9.298165131	-12.14203491	-14.45440826	-14.44816284	-15.81677551	-9.07133255	24.16423798	-14.4019577	-18.41421814	-24.30356293	21.88492737	25.01479797	24.75381622	5.290662766	22.12421417	-4.204312515	-9.012026215
Z Occipital dorsal DCUR 1	4.214183426	4.183564377	-12.49289093	6.098816299	6.114292145	7.86810379	4.313836288	-24.25028839	4.597452927	4.963694763	7.238739014	-26.40513611	5.729220581	-12.97021484	6.050613785	-14.5492691	9.015373993	7.780667877	4.511853027	-26.30836487	-20.22344208	8.703884888	5.917884445	7.527910614	-22.35451508	-19.43512726	-12.50549164	-20.86341248	-19.94090729	-12.99432831	-22.46825409	7.266703033	-22.48101044	-20.43474731	-24.6936676	-24.64623413	-19.92896271	-27.45161743	10.56079865	-19.49399414	-13.64209747	-12.57216492	5.924406052	4.352309036	7.480155945	6.617821503	6.11188736	-20.84290161	-27.42467651
X Nasal PAT L 5	9.500862885	6.3291996	-8.381873322	9.001268768	7.854458618	8.109753418	8.363439178	-13.98311615	8.928530121	11.10028229	7.896845245	-16.99883575	3.664458466	-1.076380348	9.002416992	-8.639354706	4.328021622	8.126559448	10.98445969	-17.05746002	19.2296875	6.779081726	5.615393448	5.188498306	-7.263047028	-4.349914169	-1.214247704	-7.273236084	-5.065823364	-0.996202755	11.69995956	7.882979584	-7.464320374	-10.16480789	-17.38787537	-17.36131439	-5.229463577	-15.13750916	6.986106873	-4.243634033	-7.577828217	-8.411748505	5.623127365	8.390976715	5.191580963	10.2129715	7.843363953	4.831455994	-15.06742401
Y Nasal PAT L 5	5.166823578	5.324781799	-12.91249084	23.37477722	2.908091354	3.954317474	5.195938492	-8.558774567	5.13844986	4.958171082	4.267802429	-3.708289719	4.802242279	-18.08758698	23.38525391	-5.078291321	2.341203117	3.834083939	5.83971138	-3.622101593	-4.949916458	4.109594345	1.528777981	5.221984482	-17.40061035	-20.4776825	-8.262954712	-18.45666809	-8.63199234	-18.02402802	-17.17442474	4.258856583	-17.52869873	-20.61009827	-9.075652313	-9.061981201	-8.360886383	-21.18358917	3.59095459	-20.47843781	-8.508185577	-12.85780487	1.548700523	5.179112625	5.225289917	24.26235809	3.066230774	-17.5374176	-21.30589447
Z Nasal PAT L 5	8.757061005	8.052454376	-18.60674286	8.171060944	4.201801682	6.216947937	8.336847687	-27.02450562	7.201688385	9.414562988	9.360472107	-29.64971313	5.4164505	-8.192533112	8.166001892	-25.7243042	7.833378601	6.27375679	6.846154785	-29.61264343	-7.211363983	9.531078339	4.213904572	12.11611328	-14.41535187	-13.84756622	-23.61185913	-17.4567215	-37.10275269	-8.289179993	-16.88214722	9.365919495	-14.12323456	-17.19128723	-25.93222656	-25.97073975	-37.24309998	-27.33018188	4.994429779	-13.76533661	-23.60929718	-18.59887238	4.24355545	8.310061646	12.11639786	4.815421677	4.330757904	-13.68445892	-27.33086243
X Nasal PAT L 4	9.512154388	6.534558868	-6.823712158	8.620339966	7.867468262	8.520851898	8.612019348	-12.47398605	9.076415253	10.84538422	8.6465271	-15.66319122	3.214699173	0.313021612	8.625183105	-6.955818176	5.024648666	8.508893585	10.67170868	-15.64304962	18.88028412	7.311865997	6.713547516	5.533559799	-6.538118744	-2.096892929	0.526973391	-6.358302689	-4.015765762	0.492992735	9.989297485	8.620412445	-6.711948395	-8.318165588	-15.56867371	-15.53707123	-4.123297119	-13.87914886	8.00080719	-2.115735245	-6.35803299	-6.845884705	6.740972137	8.597706604	5.488607025	9.322121429	7.86414032	5.697496796	-13.83849182
Y Nasal PAT L 4	7.361595154	7.34885788	-14.28061218	21.41575012	4.422170258	5.555400467	7.225912476	-9.230548859	7.177342224	7.011759949	6.448977661	-5.481248474	6.474087524	-17.72159576	21.39885559	-6.550495911	3.808988953	5.605738831	7.90428009	-5.425940704	-4.320084381	5.756030273	3.239144897	7.361220551	-16.87336578	-20.87168121	-9.507158661	-17.14607086	-9.924729156	-17.77303772	-17.19656219	6.398284531	-16.98825989	-20.57416534	-10.36131516	-10.39728241	-9.742260742	-20.25223083	5.324696732	-20.89452667	-10.28851929	-14.24088745	3.323898697	7.197834778	7.260094452	22.74612885	4.560486984	-16.92220917	-20.37176361
Z Nasal PAT L 4	9.470310211	8.658932495	-18.94684448	9.212423706	5.307474518	7.616966248	8.937007141	-27.63256226	7.933300781	10.02721176	9.957525635	-29.9502594	6.295769119	-9.540014648	9.219715881	-25.48267059	8.890087891	7.526004791	7.594769287	-30.02999573	-9.131732941	10.2459549	5.29954567	12.78471985	-15.42299194	-14.05266113	-23.50987549	-18.52005768	-36.17414856	-9.681868744	-18.39087677	9.958132935	-15.19321747	-18.35225067	-26.32082214	-26.31092224	-36.31542969	-28.29260254	6.467723083	-14.14993134	-23.23830414	-18.94414825	5.370995331	8.934566498	12.77227554	5.890282822	5.393068695	-15.08547974	-28.29494019
X Nasal PAT L 3	8.955687714	6.467308807	-4.519480133	8.471595001	7.435569	8.561853027	8.431970978	-10.08478775	8.775305939	9.916863251	9.120355225	-13.91929169	2.640928459	2.469602203	8.465115356	-5.059100723	5.581397247	8.599674225	9.868912506	-13.68325043	18.68670959	7.634579468	7.677883911	5.57898674	-4.677519226	0.540157843	2.158652878	-4.891053391	-2.927515411	2.765738869	7.88151474	9.10109787	-4.706365585	-5.846517944	-13.27879639	-13.12585297	-2.943078613	-11.91872406	8.724307251	0.528924561	-4.63867836	-4.737608337	7.649653625	8.474200439	5.577696991	8.650062561	7.459461975	6.998825073	-11.92425079
Y Nasal PAT L 3	10.14193649	10.14513474	-16.43253326	18.91351013	6.734386444	7.841672516	9.802224731	-10.43033066	10.03385162	9.921486664	9.139664459	-7.492498779	8.592134857	-17.58105316	18.88574982	-8.817996216	6.267063522	7.900488281	10.21158295	-7.661359406	-3.143345261	8.442070007	5.865427017	10.22694168	-15.95870819	-21.06193695	-11.20409851	-15.74875336	-11.74590683	-17.4122467	-16.44047241	9.220300293	-15.99241791	-20.43151855	-11.85042343	-11.93747101	-11.66544571	-19.14410706	7.871398163	-21.07851715	-12.62863541	-16.22945251	5.835778427	9.794953156	10.18594894	20.5702713	6.721168518	-16.07064667	-19.15434113
Z Nasal PAT L 3	10.08134689	9.346053314	-19.13839722	10.01954575	6.806071472	8.756327057	9.506189728	-28.20688477	8.749740601	10.7149025	10.49856262	-29.9374176	6.801691437	-11.18302155	10.02792892	-25.03901062	10.13842239	8.796833038	8.432591248	-30.04625854	-11.32074356	11.15582657	6.624027252	13.18174133	-17.45258331	-14.23934021	-23.13447571	-19.86255188	-34.4448822	-11.43739014	-20.1154129	10.51319656	-17.41201782	-19.39417267	-26.42791138	-26.43636475	-34.52739258	-29.29421692	8.262667084	-14.25997162	-22.42905273	-19.16604156	6.623284149	9.511164093	13.18917999	7.180271912	6.803127289	-16.62144775	-29.28877258
X Nasal PAT L 2	9.782391357	6.678788757	-7.344869995	8.51285553	8.096633911	8.613215637	8.705058289	-13.06847229	9.245046234	11.19694061	8.527936554	-16.15296021	3.584471893	-0.432981634	8.532049561	-7.595733643	4.945588303	8.675880432	11.06053848	-16.23802795	18.80957642	7.304859924	6.356987762	5.62938118	-6.884962463	-3.133698273	0.02626293	-6.746736145	-4.204299927	-0.180323148	10.8165802	8.513944244	-7.141714478	-9.264435577	-16.21991272	-16.22389221	-4.413235474	-14.55497284	7.73553772	-3.122759819	-6.755127716	-7.37293396	6.385372543	8.717590332	5.586253357	9.478128052	8.068395996	5.160951614	-14.52476959
Y Nasal PAT L 2	6.292503357	6.374819565	-13.5368454	22.31869049	3.705797195	4.732794952	6.313777924	-8.768232727	6.266415405	6.161548615	5.485615921	-4.6360672	5.714746475	-17.64176941	22.32681274	-5.740814209	3.134625816	4.67379303	7.04042511	-4.472856903	-4.63802681	5.030311584	2.405125618	6.343564606	-16.92549744	-20.72314758	-8.902662659	-17.49241638	-9.310778809	-17.5980896	-17.50487671	5.462657928	-17.07550049	-20.53244019	-9.723210907	-9.714025116	-8.919979095	-20.50540466	4.483164597	-20.72817688	-9.339927673	-13.47523956	2.454357338	6.281682205	6.308055496	23.48374786	3.96977005	-17.07281799	-20.63994904
Z Nasal PAT L 2	9.013845825	8.26305542	-18.79736786	8.81795578	4.64486351	7.032084656	8.547835541	-27.43941956	7.417462921	9.671785736	9.532289886	-29.99971924	6.076609421	-8.836146545	8.821405792	-25.46048279	8.282952881	7.035955811	7.100215149	-30.01113892	-8.321214294	9.836096191	4.52317543	12.40692368	-14.95879059	-14.1763031	-23.49384003	-17.96009369	-36.55336609	-9.086508942	-17.52041779	9.53572464	-14.56079102	-17.98913422	-26.30898132	-26.31271057	-36.80010376	-27.79475403	5.550868607	-14.21649017	-23.54853821	-18.78636475	4.571663284	8.526317596	12.4106987	5.319092941	4.859542847	-14.53577576	-27.82973633
X Nasal PAT L 1	9.224602509	6.487256622	-5.882039261	8.617740631	7.6305336	8.503979492	8.456876373	-11.46685181	8.892998505	10.37417679	8.838343811	-14.87933655	2.868434525	1.346661377	8.640367889	-6.074683762	5.216714859	8.488375854	10.23633194	-14.76212616	18.89933624	7.386792755	7.182318115	5.443872452	-5.80262146	-0.796196651	1.180184746	-5.696626663	-3.621184158	1.488786411	9.060442352	8.794358826	-5.886719513	-7.140176392	-14.54733734	-14.44341888	-3.669639587	-12.94040833	8.358917999	-0.817164803	-5.652139282	-5.941790009	7.197440338	8.503553772	5.452310562	9.096359253	7.619728088	6.372987747	-12.92946014
Y Nasal PAT L 1	8.693514252	8.649377441	-15.27514801	20.23086243	5.487115097	6.603748322	8.44414444	-9.796817017	8.477472687	8.253872681	7.7266922	-6.511495972	7.470767975	-17.73676758	20.21336823	-7.635025787	4.880572891	6.675873566	8.990850067	-6.564076996	-3.771934128	6.887999725	4.468949127	8.671273041	-16.60141296	-20.96634521	-10.29763947	-16.6	-10.76466141	-17.71898499	-16.80336151	7.709733582	-16.69133148	-20.55816345	-11.12037888	-11.18531494	-10.72214127	-19.80216827	6.520797729	-20.99350128	-11.44601135	-15.22781982	4.539104462	8.41384964	8.582536316	21.74589996	5.527193451	-16.58219147	-19.8463974
Z Nasal PAT L 1	9.871146393	9.053588867	-19.11601105	9.631755066	6.020589447	8.202810669	9.284143829	-27.89548645	8.401229095	10.42565613	10.28126068	-29.91453247	6.530515289	-10.36341705	9.628425598	-25.34898224	9.515459442	8.245279694	8.069277954	-30.01441345	-10.14307709	10.67871933	6.04895668	13.06602631	-16.24249878	-14.07393799	-23.4295517	-19.15370483	-35.48885803	-10.47266693	-19.32835999	10.29455719	-16.12998962	-18.83223267	-26.350177	-26.37087097	-35.52927246	-28.80059204	7.420433044	-14.1219574	-22.82836609	-19.09967346	6.090779114	9.273173523	13.04608612	6.554293823	6.042471695	-15.79557495	-28.78514404
X Nasal PAT 5	8.206684875	5.547115707	-6.426903534	9.612051392	6.61947403	7.366443634	7.405659485	-11.58118362	7.823748016	9.335816956	7.902487183	-15.16100616	2.291824532	1.65635891	9.641458893	-6.89792099	4.185336304	7.391999817	9.312268066	-15.07883606	19.68315582	6.396447754	6.230009079	4.45895195	-5.311792755	-0.696092558	0.387304235	-5.252680588	-4.611391449	1.753861618	9.521896362	7.839926147	-5.422899246	-6.844485474	-14.71133728	-14.60835724	-4.596517563	-12.3218895	7.360640717	-0.670360279	-6.245817947	-6.518448639	6.221755981	7.431250763	4.535862732	10.04580688	6.599810791	7.187419128	-12.27862167
Y Nasal PAT 5	8.612546539	8.68143692	-15.9358551	20.06513214	5.375192642	6.76390152	8.374725342	-10.45627518	8.451045227	8.05973587	7.820524597	-6.892392731	7.646208191	-18.67234497	20.01523285	-8.292778778	5.223408127	6.842098999	8.634172821	-6.938298798	-3.131062126	7.059363556	4.573028946	8.728252411	-17.41960602	-20.46215057	-11.06813507	-17.42407227	-11.18815613	-18.58859406	-15.86912689	7.819980621	-17.47203827	-20.98712311	-11.36966934	-11.43478775	-11.11752243	-20.66817169	6.447633362	-20.52730713	-11.5913681	-15.93774719	4.589613342	8.400788879	8.774565125	21.45688782	5.422679901	-16.92641296	-20.719133
Z Nasal PAT 5	9.955644989	9.102128601	-18.75881348	9.358826447	6.010954285	8.170233154	9.256507111	-27.26522522	8.602831268	10.40131607	10.62783813	-28.8710907	5.733847809	-10.17230606	9.364447021	-25.56921844	9.560097504	8.218135071	8.29066391	-28.96616516	-9.92974472	10.75617828	6.605519867	12.75933609	-16.19820709	-13.16682281	-23.41289368	-19.53249817	-35.13198242	-10.28985901	-19.65513153	10.64662933	-16.06359711	-17.96645813	-25.36945038	-25.37967224	-35.19771423	-28.57518921	7.988861847	-13.28257751	-22.0667984	-18.71622162	6.618630981	9.277588654	12.80722198	6.666611481	6.041332245	-15.36315308	-28.5576416
X Nasal PAT 4	8.43737793	5.340327835	-8.997868347	9.877954102	6.970970917	7.050434875	7.349983978	-14.282724	7.927725983	10.14848099	6.918154907	-17.30866241	3.113889122	-0.802794838	9.887770844	-9.432479858	3.326233292	6.958642578	9.993318939	-17.31325073	19.93014832	5.830846786	4.648207474	4.230411911	-6.905957031	-4.293577576	-1.896633911	-6.853264618	-6.041748047	-0.734362364	12.05685501	6.89249115	-7.010938263	-9.861708832	-17.6205368	-17.60954742	-6.241201401	-14.58656006	6.071368027	-4.281147003	-8.241559601	-9.043933105	4.64208107	7.349765778	4.234976959	11.18751831	6.982520294	5.594523621	-14.51658783
Y Nasal PAT 4	5.084395599	5.330903244	-13.49594269	23.21985931	2.833330536	4.133510208	5.195729065	-9.176078796	5.037042618	4.695423508	4.390824509	-3.88285675	4.905883408	-19.00675507	23.22698059	-5.628177643	2.568624878	3.988695145	5.487942123	-3.8775383	-4.360651398	4.239028549	1.636227226	5.342999268	-18.25920563	-19.90537567	-8.967088318	-19.42129517	-8.892424011	-19.06189575	-16.21362915	4.394057465	-18.32406006	-20.9791687	-9.211131287	-9.250868988	-8.646587372	-22.02885742	3.55291214	-19.9576889	-8.677279663	-13.45142975	1.651801491	5.186843872	5.357126999	24.00627594	2.848581314	-17.90566406	-22.04458313
Z Nasal PAT 4	8.857530212	8.076718903	-18.2435379	7.873228455	4.137932587	6.111490631	8.29286499	-26.39021912	7.347839355	9.365991211	9.675723267	-28.631604	4.603334427	-7.967465973	7.851334381	-25.88933411	7.812025452	6.176753616	7.031537628	-28.67587891	-6.972210693	9.531871796	4.716699219	11.84570618	-14.21971588	-12.88279266	-23.55885925	-17.79246521	-36.83812561	-7.962381744	-17.23349152	9.668810272	-14.03748016	-16.40606995	-24.99986877	-25.04047852	-36.965271	-27.13207092	5.565818405	-12.92093811	-22.85751648	-18.21663513	4.728354645	8.285707092	11.85685349	4.87393074	4.159335709	-13.16637421	-27.12770081
X Nasal PAT 3	8.160108185	5.304546738	-7.499795532	9.87097168	6.635272217	7.033792114	7.273244476	-12.70795822	7.752048492	9.504250336	7.429669952	-16.01696472	2.455463791	0.705640364	9.904520416	-7.988076019	3.722606659	7.059321594	9.408728027	-16.01652985	19.88187561	6.062904358	5.47881012	4.250411606	-6.004548264	-1.992389297	-0.472798872	-5.819092941	-5.271717072	0.811126709	10.60218048	7.40385437	-6.123529053	-7.943317413	-15.81672516	-15.75023956	-5.40863533	-13.13859253	6.802031708	-2.020991325	-7.137528992	-7.531771088	5.478100967	7.285294342	4.292485046	10.63390808	6.605941772	6.719921112	-13.09632568
Y Nasal PAT 3	7.248844147	7.410765076	-15.05416565	21.19483032	4.304588318	5.729176331	7.163592529	-10.09314346	7.135422516	6.71950531	6.573567963	-5.907440567	6.680601501	-18.94374695	21.15188599	-7.313594818	4.205820084	5.778100967	7.43055191	-5.879294586	-3.531762695	5.932696152	3.4027771	7.422866821	-17.92021637	-20.20691071	-10.49037933	-18.2651825	-10.41235809	-18.89388428	-15.95210724	6.548229218	-18.01412811	-21.05427399	-10.59854279	-10.65013962	-10.22695465	-21.31238861	5.291431046	-20.27779694	-10.47680817	-15.02998505	3.42759285	7.181560516	7.489987183	22.36648712	4.381958008	-17.37122192	-21.335112
Z Nasal PAT 3	9.605401611	8.713175964	-18.53117981	8.855857086	5.269417572	7.551203156	8.929865265	-26.78057861	8.192372131	9.999308014	10.39064636	-28.63041382	5.240239334	-9.268553162	8.84315567	-25.73269348	8.949131012	7.579092407	7.892215729	-28.76839905	-8.822356415	10.33495255	6.005992126	12.43031845	-15.27561493	-12.99070435	-23.46292725	-18.94058838	-35.78155212	-9.395424652	-18.87332306	10.38409348	-15.09185486	-17.31089783	-25.08679047	-25.08701935	-35.90763855	-28.01350708	7.141551971	-13.07272644	-22.29289093	-18.51237335	6.021495819	8.939710236	12.47858276	6.029165649	5.321690369	-14.52383728	-27.98893127
X Nasal PAT 2	8.002137756	5.107129288	-8.237345886	10.12375336	6.608314514	6.736042023	7.111171722	-13.404216	7.579563904	9.514451599	7.041159821	-16.62055969	2.644667625	0.121778393	10.12749557	-8.853103638	3.362413406	6.743244171	9.406886292	-16.63724365	19.95601654	5.791975784	4.798286057	4.06303978	-6.256270218	-2.975216484	-1.029491234	-6.077595901	-5.761715698	0.310658979	11.39600372	7.007176208	-6.355117798	-8.603961945	-16.50413666	-16.47268066	-6.058399963	-13.59768066	6.279964828	-3.058309746	-7.750741577	-8.282994843	4.800259018	7.113007355	4.055906296	11.07156372	6.601230621	6.44783783	-13.54443512
Y Nasal PAT 2	6.285634613	6.517105103	-14.52456512	21.92481842	3.63445816	5.078162384	6.392245865	-9.771820068	6.246944046	5.828075027	5.770195389	-5.097587585	6.007149887	-19.15892029	21.93186646	-6.721546173	3.605377197	5.065164948	6.537583923	-5.074489212	-3.691877747	5.300632095	2.668160439	6.593058014	-18.23367462	-19.91034546	-10.15473785	-18.92828827	-9.878123474	-19.1751709	-15.85997925	5.764969635	-18.30166779	-21.06791229	-9.972053528	-10.01337509	-9.517906952	-21.77173157	4.554188538	-19.91969452	-9.681321716	-14.48279877	2.688200569	6.400440979	6.657081604	22.96581879	3.669497681	-17.65949097	-21.75418091
Z Nasal PAT 2	9.215924835	8.350238037	-18.20691528	8.35793457	4.651384735	6.981087494	8.543421173	-26.34678345	7.77880249	9.642359924	10.09724731	-28.3699707	4.791489792	-8.552921295	8.347867584	-25.75419006	8.335890961	6.985110474	7.500833893	-28.47528687	-8.040529633	9.944165802	5.468348312	12.05377731	-14.67271271	-12.84922638	-23.41309509	-18.50375977	-36.0741333	-8.65398941	-18.25874329	10.07985077	-14.49086456	-16.76661835	-24.85146179	-24.87356262	-36.2759491	-27.48392029	6.570398712	-12.84710541	-22.3200943	-18.18186646	5.479446411	8.547921753	12.05675812	5.459163666	4.678084183	-13.81596069	-27.49194031
X Nasal PAT 1	8.136092377	5.738545227	-5.016406631	9.247274017	6.594729614	7.682880402	7.583087921	-10.21596375	7.897335052	9.02980957	8.370728302	-14.22704773	2.148642731	2.737427521	9.290872192	-5.659025955	4.740458298	7.68291626	9.148117828	-13.97251282	19.3518692	6.889381409	6.958924103	4.768082809	-4.250444794	0.650682259	1.547635651	-4.475860596	-3.709680939	2.949950218	8.243814087	8.34430542	-4.293319702	-5.572089767	-13.35423584	-13.18092499	-3.74162941	-11.37668686	7.973325348	0.639919853	-5.139816284	-5.26277504	6.925392151	7.630917358	4.888863754	9.418222809	6.630189514	7.654266357	-11.3451416
Y Nasal PAT 1	10.11376801	10.12702103	-16.91248169	18.77795258	6.615415955	7.982827759	9.743229675	-11.00528488	9.917440796	9.732163239	9.188159943	-7.764431763	8.686051941	-18.35536804	18.74792023	-9.361869812	6.495287323	8.028951263	9.937792969	-7.952341461	-2.606604958	8.535523987	5.927879333	10.29768143	-16.66528625	-20.61386871	-11.8478157	-16.41998138	-12.07683105	-18.08100128	-15.75574646	9.284552002	-16.71401978	-20.80062714	-12.03743744	-12.13077087	-11.98357925	-19.88691864	7.790788269	-20.63531189	-12.75024033	-16.74577026	5.890048218	9.800231934	10.2789444	20.3375885	6.621020508	-16.33948517	-19.88651886
Z Nasal PAT 1	10.13428574	9.359877014	-18.87360687	9.819352722	6.784380341	8.739875793	9.492938995	-27.63006592	8.911486816	10.68091583	10.82162781	-29.10909729	6.126404572	-11.00809021	9.817084503	-25.19228973	10.12530899	8.76648941	8.610118866	-29.16723328	-11.17105103	11.22809296	7.06000824	12.9585434	-17.41323395	-13.46130371	-23.1245224	-20.17654572	-34.16459961	-11.24224319	-20.37778778	10.84777985	-17.36459198	-18.63912811	-25.61013794	-25.59845123	-34.2559906	-29.08399048	8.70729599	-13.50688629	-21.78755798	-18.88095093	7.059555054	9.493240356	12.98043976	7.254573059	6.7900177	-16.21203766	-29.09230347
X Most P pt supraorbital L	10.81970367	8.185427094	-3.197955132	6.463626099	9.191049957	10.68964005	10.33690414	-9.363246155	10.34255447	11.70478897	10.45390472	-12.30626068	4.247610474	2.831612396	6.406562805	-3.576228714	7.291783905	10.82496338	11.18696899	-12.33100052	16.53010406	9.174246979	8.974786377	7.323022461	-5.270624924	0.650311136	3.439930725	-5.089908981	-1.520046997	2.82567215	6.388290787	10.57957535	-5.251647186	-6.415166473	-12.35892639	-12.37286072	-1.437598896	-12.38201828	10.19052887	0.686670065	-3.001410294	-3.222740173	8.936649323	10.31846008	7.381674957	6.926428986	9.194309998	5.979310608	-12.4153511
Y Most P pt supraorbital L	10.83403168	10.41802826	-14.97871246	18.70525818	7.502362823	8.413326263	10.50404358	-8.524590302	10.84735489	10.89923477	9.704096985	-6.922647095	9.080879211	-15.73851013	18.73210602	-7.631964111	6.345280075	8.348617554	11.20613632	-6.953818512	-3.555250931	8.5219841	6.349898148	10.31923141	-14.44084167	-21.37079315	-9.695223999	-14.36016846	-11.05878906	-15.64562531	-17.64681549	9.671916199	-14.49776611	-18.63226166	-11.12826691	-10.87252426	-10.96931152	-17.44184265	8.742355347	-21.370578	-11.31391144	-14.90206757	6.324808502	10.49971619	10.22907333	20.3776062	7.520859528	-14.54364319	-17.43071899
Z Most P pt supraorbital L	9.347109985	8.755097961	-19.0813797	9.947402954	6.349438858	7.924823761	8.778876495	-28.9190033	7.746483612	9.846499634	9.503910828	-31.27565002	7.934632111	-11.16540985	9.910678101	-23.71341553	9.760019684	7.775602722	7.583171082	-31.25898132	-11.70975037	10.48129044	4.95106163	12.91738586	-17.01456909	-15.90005188	-22.23146667	-18.87818451	-34.24875488	-11.1481041	-18.500177	9.336067963	-17.0278595	-20.94996796	-27.78395081	-27.92472839	-34.27484741	-29.2930603	6.913449097	-15.82368469	-23.46772614	-19.0365921	4.943210983	8.781719208	12.82851715	6.523954773	6.340739822	-17.31105957	-29.24360962
X Most P pt supraorbital	6.185722351	4.06817131	-5.758597183	10.73087845	4.784945679	5.798064804	5.840634918	-9.956072998	5.979524231	7.046564484	6.682965851	-13.50712128	1.731063843	4.123046112	10.75952225	-7.153463745	3.215206528	5.793884659	7.288119507	-13.57998505	20.21035919	5.233922958	4.905177689	3.422125244	-3.03023777	1.142609119	0.238547683	-3.086403084	-5.062916183	4.19992981	8.600970459	6.671109772	-3.043102264	-4.332553864	-12.62466888	-12.59055786	-5.079341507	-9.831676483	6.153092957	1.085100937	-5.764552689	-5.786874771	4.905160141	5.712523651	3.447493744	10.89745789	4.807450104	9.51641922	-9.838545227
Y Most P pt supraorbital	10.36115341	10.38220291	-18.02753906	17.79350739	7.126109314	9.162363434	10.58950272	-11.822229	10.36032486	9.769927979	10.1669899	-8.170026398	9.72939682	-19.68953857	17.79474792	-10.88794098	7.402115631	9.152792358	9.876770782	-8.080245972	-0.490042973	9.219819641	6.928884125	10.80838013	-17.81094666	-19.16560822	-13.22588806	-17.65444946	-12.22232971	-19.80986328	-13.36157379	10.1710144	-17.77854919	-20.81108856	-12.12935562	-12.24755859	-12.18095932	-20.55128937	8.46992569	-19.15977325	-12.63558655	-17.97896271	6.927524567	10.56892166	10.8144104	19.09908905	7.13589325	-16.00785522	-20.52264557
Z Most P pt supraorbital	9.580435181	8.764155579	-17.48235931	8.761706543	6.111883545	7.820793915	8.823008728	-25.9078949	8.36834259	9.701130676	10.83672028	-26.58939819	4.397689438	-10.25335388	8.715299988	-24.34779968	9.634262848	7.804972839	8.432913208	-26.90511169	-10.83899307	10.82181625	7.361649323	11.80917206	-16.91005249	-12.39194489	-22.08075562	-20.46823425	-32.9842804	-10.24310379	-20.04329681	10.85068893	-16.86433716	-16.63434448	-23.54665222	-23.62915039	-32.96689758	-28.26669922	9.25292511	-12.47290421	-19.38675385	-17.3722702	7.377790833	8.76834259	11.9096489	6.898419952	6.210109711	-15.18444977	-27.99602051
X Most P pt of A maxilla L	12.44494705	10.03635406	-1.087806606	3.76036644	10.73519363	12.38255844	11.94654007	-8.04679718	11.66160355	13.24699402	11.5830368	-9.527172089	6.989567566	3.722943115	3.645534897	-3.013653946	9.450640106	12.30151978	11.84295349	-9.207608795	13.38944702	10.97672272	9.276341248	9.623439789	-4.687182236	0.191807008	4.448503876	-4.342087173	0.220903778	3.807631302	4.966334534	11.487883	-4.764590454	-6.694205475	-10.72148514	-10.60189362	0.319227791	-13.19284668	10.28064346	0.175718808	-0.488148499	-1.022415924	9.148284149	12.04965439	9.628593445	5.235567474	10.71676865	4.804653168	-13.25584106
Y Most P pt of A maxilla L	11.61250687	10.78359451	-12.88765869	18.35359344	9.116619873	9.503173828	11.08941116	-5.967281723	11.74872055	12.17753601	10.09165497	-5.043863678	9.841703796	-13.15786438	18.28340912	-6.401330566	6.911581421	9.44552536	12.11521072	-4.834671021	-2.770010567	9.397413635	8.353057098	10.69524002	-11.80792847	-20.15997009	-8.080277252	-12.98655701	-8.353907776	-13.15306854	-17.65253448	10.01101532	-11.91551132	-15.4203949	-8.619011688	-8.566843414	-8.280698395	-14.73818512	10.64064331	-20.18151398	-9.810543823	-12.86317444	8.058699799	11.07873383	10.72104645	19.6401947	9.19773407	-11.7295311	-14.73211975
Z Most P pt of A maxilla L	6.276878357	6.139699936	-17.29933777	7.590428925	4.18218956	5.646095276	5.911484909	-28.46206665	4.640886307	6.77677002	5.887590408	-32.36968994	7.854446411	-9.62245636	7.511469269	-20.45787506	6.948347473	5.685136414	4.722014999	-32.31359253	-10.89427872	8.196439362	1.740740395	10.54582062	-15.80539246	-19.13364258	-19.55304565	-16.09903717	-32.7401001	-9.588684082	-16.59133606	6.006212234	-15.8263382	-21.23794098	-29.43370972	-29.43596802	-32.73889771	-27.06324768	3.872653961	-19.10908508	-23.38816376	-17.26282959	1.99287014	5.865221405	10.51998215	4.122208405	4.179144669	-16.84074402	-27.10058899
X Most P pt of A maxilla	4.251956177	1.906044388	-5.985750961	11.53058014	3.032234955	4.538398743	4.194554138	-9.12997818	3.56266861	5.331762314	4.037442017	-11.97905655	2.86748085	6.116809845	11.55973892	-8.866309357	1.577641678	4.647346878	4.847891998	-11.96470184	19.6935379	3.428025436	2.645600891	2.420084572	-1.072412395	1.659784889	-1.005176258	-0.655217457	-6.819958496	6.072782135	8.18894577	3.995980453	-1.048996544	-3.413156509	-11.55258408	-11.52960892	-6.802787781	-8.079899597	3.275917816	1.476274967	-5.215328979	-6.049446487	2.628633881	4.160327148	2.439002228	12.35116196	3.051360512	11.04906311	-8.060054016
Y Most P pt of A maxilla	10.76182175	11.09282303	-19.1473175	16.58646088	8.442524719	10.61331024	11.22669373	-11.76106491	11.02265015	10.1242836	10.98745193	-7.269470215	11.06379242	-20.45627136	16.62243958	-12.4996788	9.427861786	10.5387207	9.819010162	-7.283336639	2.232811356	10.5679306	8.891135406	11.70079117	-18.27709351	-15.61607056	-14.47975006	-19.01105499	-11.26790085	-20.43140106	-11.10646439	11.02340317	-18.24554291	-19.06976013	-10.8003334	-10.76770248	-11.26626663	-21.06049652	10.14062653	-15.82554779	-11.5443573	-19.07572632	8.948933411	11.20028458	11.61788101	16.9108429	8.42955246	-14.51955566	-20.95957642
Z Most P pt of A maxilla	7.031603241	6.301702499	-14.13899994	5.629595566	4.041239548	5.734960938	5.883356476	-23.12777863	6.087240982	6.83657074	9.437911987	-23.9986557	2.015118217	-8.158133698	5.617173004	-22.01615295	7.133739471	5.756869507	6.421426392	-23.94534302	-9.449388123	8.979309082	6.10434494	8.930477905	-15.67591705	-11.78989944	-19.34372711	-19.34761047	-30.18095093	-8.181530762	-19.07680664	9.415723419	-15.65830688	-14.38957977	-21.03985748	-21.08385773	-30.22413025	-25.64742737	8.257847595	-11.87500839	-16.67924347	-14.27414246	6.08191185	5.876541138	9.026026154	4.880796432	4.059008026	-13.56322327	-25.61068726
X Maxilla PAT L 8	10.51205215	7.868997192	-3.256271362	5.962293243	8.835438538	10.30672913	10.02707291	-9.044799805	9.641614532	11.43586349	9.223207092	-11.02597122	6.068465805	3.716799545	5.912072754	-5.27765274	7.126216125	10.3258194	10.40563583	-11.02597122	15.39706879	8.850896454	7.368462372	7.690758514	-3.951755524	-0.33561933	2.46883297	-3.783079529	-1.973277283	3.666616821	6.067744446	9.245709991	-3.986504364	-6.652640533	-11.7647316	-11.76251068	-2.034884453	-12.27830429	8.193799591	-0.32666986	-2.413589668	-3.198077774	7.361787415	10.00733261	7.669970703	7.330612183	8.817892456	5.962168884	-12.27658386
Y Maxilla PAT L 8	10.21319427	10.00578995	-13.75254517	18.97023315	8.108796692	9.16962738	10.04480896	-7.323318481	10.50917969	10.59649658	9.321218872	-4.617919922	9.158067322	-15.17085114	18.87759399	-7.268065643	6.639543152	8.844068146	10.66692963	-4.617919922	-1.928529358	8.914690399	7.105450439	10.05220184	-13.75105438	-18.92924957	-9.15689621	-15.05715179	-8.506477356	-15.20883331	-15.94048462	9.369225311	-13.76334381	-16.49132996	-8.414427185	-8.415795135	-8.47506485	-16.68609772	9.620858002	-18.92384338	-9.713116455	-13.77404633	7.049049377	10.04000092	9.979541779	19.7304657	8.131356049	-13.01393738	-16.75881653
Z Maxilla PAT L 8	6.500078583	5.638844299	-16.47079163	6.932959747	3.841318512	5.193585968	5.871383667	-26.89273987	4.956736374	6.919760895	6.625539398	-29.74768677	6.174201584	-8.760908508	6.921733093	-21.35350494	6.635375214	5.387287903	4.699549866	-29.74768677	-9.778312683	7.802557373	2.745096016	10.14402084	-14.82275543	-17.0916275	-19.57867279	-16.35853424	-32.6532074	-8.662298584	-16.41376495	6.624984741	-14.85428772	-18.9365097	-26.90641174	-26.90717468	-32.67376099	-26.33787537	4.471889877	-17.09766846	-21.96815643	-16.45322113	2.744823647	5.850320816	10.14686356	3.834134674	3.802001953	-15.38840485	-26.23565979
X Maxilla PAT L 7	11.19958878	8.727185822	-2.311272621	5.146586609	9.472816467	10.92533569	10.73057098	-8.479521179	10.33489838	11.9750061	10.20252075	-10.49131165	6.263267899	3.92505188	5.075165176	-4.252085114	8.053022766	11.07124405	10.84054413	-10.3710083	14.75399933	9.653058624	8.164291382	8.342580414	-4.170150757	0.22416513	3.321655273	-3.894225693	-1.062422562	3.922462463	5.516761017	10.18337173	-4.184173965	-6.385467911	-11.21689682	-11.18600082	-1.077919483	-12.50597382	9.060869598	0.222977042	-1.735926437	-2.220087814	8.12024765	10.73597336	8.324102783	6.455187225	9.499798584	5.744921494	-12.48327789
Y Maxilla PAT L 7	10.99246597	10.6119812	-13.78704071	18.44530334	8.709853363	9.529163361	10.80751877	-7.098683929	11.27999573	11.44337463	9.908969879	-4.993341827	9.712064362	-14.5081131	18.39110565	-7.319789124	6.971513367	9.270836639	11.46559448	-4.949529266	-2.120671654	9.356362152	7.757086182	10.60231247	-13.19485168	-19.49695282	-8.941246796	-14.19850464	-8.777633667	-14.58768158	-16.52786865	9.926729584	-13.15384521	-16.22189941	-8.841311646	-8.801450348	-8.751706696	-16.04212494	10.26318207	-19.51536407	-10.10642853	-13.73268127	7.699632263	10.81061172	10.58890915	19.38860474	8.753057098	-12.60492249	-16.04439087
Z Maxilla PAT L 7	6.650663757	6.04854126	-16.89385071	7.380565643	4.257866287	5.666332626	6.02596817	-27.56452942	5.042786026	7.080496216	6.581522369	-30.72792053	6.926506042	-9.332543182	7.30665741	-21.15179901	6.954238892	5.608191299	4.799085999	-30.7933197	-10.4873558	8.155029297	2.68621769	10.46096344	-15.53148193	-17.7427536	-19.63943024	-16.49775848	-32.58575134	-9.308130646	-16.66099243	6.54072876	-15.54099274	-19.92939758	-27.83950806	-27.81727905	-32.53791809	-26.80391541	4.455688477	-17.74396515	-22.42880096	-16.92501678	2.758397484	6.022029495	10.49153366	4.139893723	4.213580322	-16.12881012	-26.77503967
X Maxilla PAT L 6	11.82205963	9.374780273	-2.024438667	4.680958557	10.08532257	11.5731926	11.36675339	-8.567382813	11.06471481	12.58601608	10.97667313	-10.58053055	6.242868423	3.477277374	4.617629623	-3.714192963	8.588182831	11.5764389	11.47326813	-10.20285034	14.53477325	10.22387238	8.901890564	8.777999115	-4.829101563	0.10683428	3.732147217	-4.505263901	-0.480049944	3.477213669	5.519952393	10.94505463	-4.863998795	-6.680821228	-11.39001312	-11.39001312	-0.468167305	-13.04249268	9.848471832	0.103449869	-1.593950272	-1.906170464	8.848396301	11.37964859	8.775933838	5.950240326	10.08166809	5.246979141	-13.05437622
Y Maxilla PAT L 6	11.04611053	10.47563324	-13.49656982	18.6666153	8.49405365	9.085995483	10.69165344	-6.865925598	11.19302826	11.45889359	9.687782288	-4.961106873	9.537696838	-14.11116028	18.6293045	-6.820637512	6.583418274	9.06887207	11.58377151	-5.188560486	-2.806613541	9.034181213	7.548787689	10.4385849	-12.86493835	-20.21796875	-8.514334106	-13.69047546	-8.856971741	-14.07983704	-17.22786255	9.689124298	-12.87765198	-16.38204346	-9.123642731	-9.123642731	-8.829169464	-15.7193924	9.956643677	-20.22503815	-10.16243896	-13.40544891	7.460935211	10.70876541	10.42147903	19.87425079	8.544678497	-12.69394608	-15.77485504
Z Maxilla PAT L 6	7.061424255	6.648693085	-17.63617249	7.966313934	4.693663788	5.964616776	6.462745667	-28.28381042	5.33207016	7.548757172	6.847949219	-31.55170898	7.603227234	-9.791355896	7.908670807	-21.31843414	7.363853455	5.982245255	5.189764404	-31.52819214	-10.73525162	8.653033447	2.548990822	11.01344147	-15.92544403	-17.91778259	-20.14375153	-16.65250549	-33.17119141	-9.787763214	-16.89671783	6.851857758	-15.94850769	-20.66354218	-28.51724854	-28.51724854	-33.11654663	-27.34961243	4.481403351	-17.91366882	-23.04900818	-17.61809998	2.683892822	6.43248291	11.0601265	4.509391785	4.647458649	-16.65482788	-27.39156799
X Maxilla PAT L 5	10.55373459	8.09929657	-2.721953201	5.689591217	8.879696655	10.33067245	10.14432983	-8.538433075	9.654930878	11.42924957	9.374584198	-10.42506638	6.329487991	4.20330925	5.597110748	-4.927766418	7.480082703	10.39869995	10.03902359	-10.42151947	15.00490417	9.081504059	7.373539734	7.904745483	-3.60699501	0.128529537	2.781268883	-3.343470383	-1.67029953	4.150834274	5.635862732	9.398807526	-3.608589935	-6.277168655	-11.16334839	-11.11013641	-1.708594131	-12.09624176	8.2810112	0.127767622	-1.897524834	-2.676885223	7.368720245	10.12835922	7.8546875	7.056430054	8.870149231	6.115484619	-12.06450653
Y Maxilla PAT L 5	10.76871567	10.55696259	-13.89541168	18.4807312	8.683400726	9.575983429	10.60330353	-7.183981323	11.12224197	11.19483185	9.895913696	-4.781237411	9.645618439	-14.9099823	18.3777359	-7.56261673	7.221788025	9.389733124	11.16110153	-4.78300972	-1.554704762	9.540390015	7.728690338	10.57887344	-13.41176453	-18.67902069	-9.271084595	-14.70594177	-8.492007446	-14.98423004	-15.84364166	9.948981476	-13.38031311	-16.06668854	-8.382604218	-8.355053711	-8.467764282	-16.31691742	10.33755951	-18.69824982	-9.772328949	-13.90153809	7.69332428	10.59717789	10.51582031	19.18273926	8.713667297	-12.52777481	-16.32211456
Z Maxilla PAT L 5	6.179280472	5.424600601	-16.15621338	6.693845367	3.714128876	5.149075699	5.587478638	-26.77311707	4.665618896	6.633722687	6.26548233	-29.84844666	6.211712646	-8.738465881	6.697649384	-20.89665222	6.471699524	5.347109604	4.632474136	-29.85261841	-10.04270782	7.605443573	2.640660667	9.857436371	-14.95489655	-17.54593506	-19.14378357	-16.2368103	-32.0986084	-8.67473526	-16.40466309	6.214011002	-14.98912811	-19.0921524	-27.03311768	-27.0407196	-32.08937378	-26.17607727	4.390419388	-17.53991241	-21.75905457	-16.16181183	2.651318932	5.561713791	9.86394577	3.718933868	3.670146561	-15.47913361	-26.12197571
X Maxilla PAT L 4	11.51569214	8.976929474	-2.593458366	5.268125153	9.730631256	11.23236923	11.06617355	-8.771351624	10.79354172	12.26974716	10.68837585	-11.22851334	5.679265594	3.155570984	5.214617157	-4.052312469	8.137837982	11.25756378	11.4472168	-10.93721466	15.222258	9.817408752	8.817369843	8.272154999	-5.015215302	-0.012137557	3.3602108	-4.800801468	-0.923970413	3.166867256	5.824174881	10.69231491	-5.027805328	-6.764089966	-11.68975449	-11.68882751	-0.955290604	-13.17341309	9.707870483	-0.008415509	-2.186264038	-2.381529236	8.784003448	11.06633072	8.246160889	6.388526917	9.726062775	5.427780914	-13.16967773
Y Maxilla PAT L 4	10.62774124	10.18711929	-13.81840057	18.98820648	7.934276581	8.778676605	10.2987587	-7.438127899	10.80403595	10.86274261	9.360916901	-5.239477158	9.200954437	-14.62639008	18.93997803	-6.878092957	6.245397949	8.751638031	11.20814514	-5.651059341	-3.088760567	8.691400909	7.018451691	10.22522049	-13.46571503	-20.5707901	-8.647623444	-14.11627655	-9.063835144	-14.59552155	-17.14754333	9.361283112	-13.44264374	-17.12220001	-9.706219482	-9.701765442	-9.071464539	-16.31674805	9.279705811	-20.50483551	-10.47065125	-13.73673859	6.933518219	10.30469284	10.18406906	20.19863892	7.96969986	-13.35118408	-16.45034332
Z Maxilla PAT L 4	7.609629059	7.20136261	-18.03613739	8.370044708	5.072173691	6.371162033	7.026919556	-28.4771637	5.993032837	8.19577179	7.516429138	-31.02855225	7.565709686	-10.05845642	8.334101868	-21.9976532	7.766952515	6.356533432	5.750323105	-31.48169556	-10.70035172	9.123816681	3.140892601	11.50930634	-16.06033783	-17.24160614	-20.68302917	-17.0874649	-33.61499023	-10.0565239	-17.30980988	7.514783478	-16.06684418	-20.47768707	-28.25818176	-28.24510498	-33.56942749	-27.57846985	4.954167938	-17.1956192	-23.07377625	-17.97463379	3.210794449	7.019248199	11.56418686	4.990726089	5.052513123	-16.64185028	-27.56717224
X Maxilla PAT L 3	10.46365128	7.448588562	-3.950787735	6.183367538	8.819654083	10.17530594	9.913860321	-9.666041565	9.612186432	11.51530075	9.032293701	-11.94033432	6.008572769	3.164427185	6.16413269	-5.844744492	6.833880615	9.77741394	10.50190887	-12.18500137	15.70628967	8.63598175	7.173456573	7.545633698	-4.240647125	-1.04072628	2.044913101	-4.184439087	-2.350045967	3.110867119	6.601016998	9.07888031	-4.3114048	-7.203895569	-12.5246582	-12.54682465	-2.419675064	-12.48817673	8.017308044	-1.019108963	-2.928270149	-3.88600235	7.147976685	9.908924866	7.523464203	7.659922791	8.788496399	5.736801529	-12.50497208
Y Maxilla PAT L 3	9.482154083	9.335507965	-13.43648834	19.64498291	7.436416626	8.752410126	9.285315704	-7.307379913	9.713050842	9.831285095	8.531573486	-4.661994934	8.511125183	-15.37630463	19.57396545	-6.784581757	5.930529404	8.343574524	9.991299438	-4.508960342	-2.306528664	8.174347687	6.345829773	9.331478119	-14.11590118	-18.99950256	-9.054742432	-15.51135101	-8.219757843	-15.43474884	-15.82268982	8.582746124	-14.19687347	-16.76223755	-8.246426392	-8.226306152	-8.172496033	-17.0125061	8.847589111	-18.97877655	-9.426322174	-13.46260223	6.265102005	9.263912201	9.260225677	20.37401733	7.438539886	-13.44707947	-17.16981354
Z Maxilla PAT L 3	6.619817352	5.597745132	-16.58960571	6.965599823	3.700387573	5.060231018	5.948299789	-26.82965393	5.030737686	6.999407959	6.664426422	-29.41664734	6.001917648	-8.532804108	6.936705017	-21.73939819	6.51268692	5.632768631	4.752071762	-29.47066956	-9.272536469	7.731824493	2.703445244	10.22522507	-14.40866394	-16.82089081	-19.91825714	-16.27282562	-33.20479431	-8.377210236	-16.43897858	6.707377625	-14.45267487	-18.62100372	-26.73449402	-26.72493591	-33.27933044	-26.29209595	4.230346298	-16.82784576	-22.14334869	-16.54319916	2.715999603	5.935849762	10.22005081	3.70084343	3.636854172	-15.09439697	-26.10874023
X Maxilla PAT L 2	10.96678009	8.346867371	-2.86706295	5.661334229	9.228430176	10.69232941	10.46389008	-8.925807953	10.1571785	11.78733673	9.96027298	-11.21697845	5.763440323	3.512778091	5.59996109	-4.590867996	7.592469788	10.73199844	10.83953018	-11.08304977	15.35883026	9.320376587	8.092705536	7.922603607	-4.448235703	-0.050327283	2.974427795	-4.228610229	-1.485486507	3.512614441	5.932221603	9.968824005	-4.464201736	-6.616519165	-11.66553574	-11.66199875	-1.514170265	-12.6091568	8.985241699	-0.052745688	-2.304858208	-2.758545113	8.083209991	10.46466141	7.896366119	6.863180542	9.216497803	5.805467606	-12.59886093
Y Maxilla PAT L 2	10.52728119	10.21008606	-13.92541351	18.86374969	8.102700043	9.094020844	10.31723938	-7.463624573	10.77475815	10.83247833	9.478949738	-5.128248215	9.2731987	-14.95042877	18.80742188	-7.253961182	6.509152985	8.894747925	11.01072693	-5.153837204	-2.461230469	8.888896942	7.144519043	10.25019913	-13.61524658	-19.79585114	-8.968883514	-14.57864532	-9.038485718	-14.98739624	-16.58856506	9.497442627	-13.60234222	-16.86648254	-9.122879791	-9.124407959	-9.011585236	-16.48349609	9.541412354	-19.77437744	-10.23564377	-13.92681122	7.092373657	10.32097855	10.20688934	19.84385986	8.112580109	-13.22420654	-16.62979431
Z Maxilla PAT L 2	7.165769196	6.541210938	-17.28700562	7.706072235	4.577868271	5.934077454	6.542788696	-27.70307312	5.592905045	7.61838913	7.211473846	-30.59266968	6.899838257	-9.506134796	7.698797607	-21.74091187	7.351303864	6.03728447	5.332904434	-30.70018311	-10.37849426	8.562844086	3.128588486	10.90786819	-15.57081146	-17.09341278	-20.16611023	-16.89094238	-33.08356323	-9.460441589	-16.84236603	7.199084473	-15.59897766	-19.74022217	-27.52269592	-27.52715759	-33.06283264	-27.08578186	4.836290359	-17.09348145	-22.50090027	-17.27224426	3.140414238	6.540457916	10.91894913	4.514128876	4.550606918	-16.09473572	-27.0190918
X Maxilla PAT L 1	11.1115181	8.330988312	-3.300293732	5.84876442	9.349198151	10.78837967	10.58477936	-9.372931671	10.36377945	11.97525787	10.13659592	-12.03694305	5.382840347	2.997084999	5.824558258	-4.699769592	7.521980286	10.8979454	11.17550354	-11.93886032	15.67798462	9.247648621	8.266534424	7.767728424	-4.979915237	-0.516604185	2.787221527	-4.883369827	-1.507254696	2.990211487	6.280208206	10.14449844	-4.996543121	-7.075720215	-12.53965378	-12.53940887	-1.554018402	-13.13574219	9.22049942	-0.508179426	-2.760983849	-3.131707382	8.269646454	10.595681	7.741104889	7.02090683	9.349789429	5.582043457	-13.16231079
Y Maxilla PAT L 1	9.959873962	9.631052399	-13.85416412	19.37253571	7.403939056	8.527951813	9.724904633	-7.52302475	10.14534378	10.10434494	8.884234619	-4.983358765	8.763206482	-15.15351563	19.32883148	-6.918962097	5.781601715	8.385003662	10.55421982	-5.02707634	-3.093374634	8.251739502	6.399582291	9.688049316	-13.94712982	-20.33346252	-8.781152344	-14.77796021	-9.09942627	-15.19452362	-16.98352509	8.876585388	-13.94305267	-17.46629791	-9.116786194	-9.116223907	-9.079228973	-16.70815125	8.750206757	-20.30328522	-10.31085587	-13.8673111	6.352177048	9.699662018	9.648903656	20.43815002	7.382701874	-13.78557892	-17.06719818
Z Maxilla PAT L 1	7.695982361	7.185765839	-17.86527557	8.169517517	4.790272141	6.175151062	6.98208313	-27.65351257	6.058496857	8.101108551	7.688600159	-31.3557373	7.107299042	-9.761089325	8.17120285	-22.3778183	7.723672485	6.228089523	5.799317932	-31.4433136	-10.24157639	8.999485779	3.358939743	11.49088593	-15.68482056	-16.68204193	-20.8292984	-17.1036026	-33.85744934	-9.669397736	-17.05570221	7.696250916	-15.70620117	-19.83256531	-27.57019043	-27.56940918	-33.82750854	-27.48877563	4.890264893	-16.6912735	-22.89669495	-17.83351135	3.359873581	7.003723145	11.45531082	4.885927582	4.78290596	-16.18600769	-27.31650391
X Maxilla PAT 8	6.738452148	4.154569244	-5.978259277	9.57824173	5.361951065	6.771047211	6.399768448	-10.11119843	5.957580948	7.819807434	5.76052475	-12.27314453	4.195393753	4.408276749	9.53477478	-8.290366364	3.692246628	6.813117981	7.172262573	-12.2974205	18.13149872	5.360941315	4.027912521	4.313676453	-2.291626549	-0.434682512	-0.696112728	-2.278691673	-5.535326385	4.330428314	7.695705414	5.593040848	-2.258506775	-5.717411423	-12.36448135	-12.39498672	-5.49821701	-10.55656586	5.024602509	-0.142566681	-4.914451218	-5.940692139	3.79758606	6.383785629	4.399569702	10.67464981	5.391360855	8.533239746	-10.68269272
Y Maxilla PAT 8	9.241693115	9.541091919	-16.15064392	18.6312149	7.43705368	8.861898041	9.574373627	-9.710167694	9.62723999	9.139820862	9.292540741	-5.355222321	9.285375214	-18.47545013	18.59684143	-9.516995239	7.248667145	8.939309692	9.071354675	-5.303197098	0.215722513	9.082302856	7.094602203	9.962265015	-16.72933044	-16.82963867	-11.56133652	-18.27570496	-9.31124115	-18.4957489	-12.7124382	9.353675842	-16.69776611	-18.16534576	-8.921432495	-8.912056732	-9.261024475	-19.89169922	8.804937744	-16.63153839	-9.846536255	-16.19500427	7.095057678	9.517650604	9.926651764	19.07255249	7.306845856	-14.34390106	-19.89629364
Z Maxilla PAT 8	6.488139343	5.721310806	-14.84314117	5.833917999	3.369628525	4.898950958	5.652141953	-24.32832642	5.332740784	6.579878998	7.729863739	-26.20430603	3.372768021	-7.584091187	5.793371964	-21.93671265	6.303909683	4.874449158	5.235194397	-26.20013428	-8.60993042	7.595336914	4.572531891	9.105856323	-14.1555603	-14.08614044	-19.51913757	-17.41992035	-31.83612366	-7.58552475	-17.44464722	7.703553772	-14.15343933	-15.52097321	-23.25480499	-23.25483246	-31.78265076	-25.21561737	5.828403091	-14.11332855	-19.0166214	-14.84372101	4.566178894	5.668692017	9.255120087	3.96870575	3.34632988	-13.33572845	-25.12586365
X Maxilla PAT 7	6.320981216	3.96879921	-5.330569458	9.664157867	5.110144043	6.488597107	6.180998993	-9.257437897	5.680574417	7.431031036	5.476369095	-11.57604141	4.176543427	5.212389755	9.637995911	-7.790166473	3.570264816	6.481813049	6.690169525	-11.56067276	18.01211395	5.286214447	3.869189453	4.306744766	-1.526432514	0.500237894	-0.177107191	-1.577663136	-5.230275726	5.175764847	7.396273041	5.446166992	-1.5233181	-4.82726593	-11.50372238	-11.5100975	-5.21255455	-9.777787781	4.76692543	0.600843716	-4.322737503	-5.313146973	3.869166565	6.177884674	4.301815033	10.67297516	5.139738464	9.125592804	-9.710740662
Y Maxilla PAT 7	10.1387207	10.49157257	-16.81128235	17.73844757	8.232393646	9.798897552	10.47503815	-9.901973724	10.5342865	9.998655701	10.24474182	-5.864996719	10.09502945	-18.47322998	17.69412384	-10.31453781	8.20102005	9.82501297	9.863069153	-5.845557022	0.879849339	10.00503693	8.021121216	10.86782303	-16.52213593	-16.49098816	-12.26926193	-17.95079803	-9.779238129	-18.48269958	-12.36535492	10.3362175	-16.47353516	-17.89801483	-9.260871887	-9.229525757	-9.73796463	-19.51425171	9.89438858	-16.394487	-10.35426025	-16.84297943	8.025952148	10.45707932	10.83296585	18.15349274	8.19633255	-13.84711761	-19.42921448
Z Maxilla PAT 7	6.269032669	5.597518158	-14.5533844	5.625934601	3.477960205	4.988680267	5.475672913	-24.13215332	5.246173859	6.435515594	7.712299347	-25.9868988	3.144291878	-7.865826416	5.58104744	-21.55370789	6.430938721	4.96473465	5.237013245	-25.99382019	-9.141841888	7.72756958	4.683643723	8.975770569	-14.65818634	-14.02774811	-19.12180939	-17.72914429	-30.98878784	-7.86975708	-17.69594879	7.704451752	-14.59698486	-15.54459534	-22.98695068	-23.00155945	-30.92078857	-25.26636505	6.337506866	-14.05432892	-18.48386993	-14.5477005	4.684605789	5.496809006	9.002111816	4.107224274	3.472084045	-13.65398865	-25.18385468
X Maxilla PAT 6	5.9129673	3.660242844	-6.237395096	10.57172852	4.600793839	5.826361847	5.462385941	-10.27231903	5.504398346	7.01726532	5.768912506	-13.18939056	2.704561043	4.260348129	10.58496017	-8.081312561	2.71766758	5.742484283	6.803765869	-13.16979065	19.48634338	4.859925842	4.018276978	3.479844666	-2.573537636	0.321464181	-0.716296864	-2.582607651	-5.859206772	4.20267868	8.438009644	5.669209671	-2.570931625	-4.913659668	-12.61893616	-12.6838356	-5.791886902	-10.08726425	4.827520752	0.430080652	-5.642865753	-6.176880646	3.889240646	5.461342621	3.475189972	11.25500412	4.590640259	9.425616455	-9.94911499
Y Maxilla PAT 6	9.52913208	9.720718384	-17.476651	18.35871277	7.038481903	9.079781342	9.865201569	-10.94520111	9.792441559	9.0670784	9.496422577	-6.709641266	9.511556244	-19.48006287	18.34229431	-10.37627945	7.175126648	9.089289093	9.099653625	-6.834559631	0.181868052	9.103252411	6.992350006	10.31666641	-17.66175995	-17.93222961	-12.66731873	-18.43331909	-10.9893364	-19.46619873	-12.54662933	9.613697052	-17.6667099	-19.62542877	-10.66850128	-10.59654617	-10.9019722	-20.74837799	8.581104279	-17.79400482	-11.18832779	-17.59486847	7.097477722	9.866577911	10.31078415	19.09476776	7.059492493	-15.30363922	-20.81483459
Z Maxilla PAT 6	7.992655182	7.467209625	-16.05224609	6.923564911	4.769935989	6.168043518	6.991519928	-24.92298126	6.925991821	8.048539734	9.55898056	-26.00324402	3.551573563	-8.907924652	6.933724976	-23.23482513	7.816268921	6.138692093	6.957476807	-25.94732971	-9.430400848	9.438531494	6.105683899	10.4646225	-15.48808746	-12.68101578	-20.75068665	-19.14104156	-32.3802948	-8.879460907	-18.83500214	9.609015656	-15.49901581	-15.70405884	-22.81741638	-22.90856323	-32.3314209	-26.49660645	7.721925354	-12.6924263	-18.9936203	-16.02020416	6.149708939	6.993083191	10.4730217	5.509987259	4.771769333	-14.22725525	-26.30286865
X Maxilla PAT 5	5.033195114	2.74642334	-5.958774948	11.11583252	3.771310806	5.166790771	4.796103668	-9.574491119	4.527815628	6.084457779	4.920807648	-12.53616486	2.67779007	5.307837677	11.15479965	-8.237916565	2.159407806	5.19081192	5.783407211	-12.47328415	19.60378265	4.147000885	3.327536774	2.931557274	-1.751850128	1.037658691	-0.684063673	-1.55875597	-6.250903702	5.28420372	8.245978546	4.847397232	-1.713405991	-4.010383987	-11.95344543	-11.98873672	-6.204812241	-8.901294708	4.097674179	1.053415775	-5.353349686	-5.960954285	3.274899673	4.79393158	2.908351326	11.79993973	3.754484177	10.35831299	-8.828369141
Y Maxilla PAT 5	10.32874451	10.61121445	-18.52750702	17.32885132	7.916088104	9.955643463	10.73812866	-11.54170532	10.54011002	9.80891571	10.55333023	-7.265316772	10.41102066	-19.99489288	17.30013123	-11.573349	8.423666382	9.949513245	9.588742828	-7.233396149	1.278138828	10.02518234	8.110578156	11.19652176	-18.01833038	-16.93918152	-13.68473969	-18.58585205	-11.31555557	-19.98818817	-11.86206207	10.58645172	-17.9975296	-19.42843475	-10.84168777	-10.8488945	-11.30940552	-20.83562164	9.542630005	-16.88412628	-11.52507095	-18.55861206	8.184757996	10.72453537	11.19347763	17.90163269	7.926502991	-14.82614594	-20.86016083
Z Maxilla PAT 5	7.62529068	7.013009644	-15.20184479	6.465227509	4.553149033	6.052833939	6.455514526	-24.13724976	6.613851929	7.518521881	9.555223083	-25.04509125	2.794161034	-8.703538513	6.433397675	-22.71175385	7.63964386	6.050298691	6.818240356	-25.02480621	-9.66342392	9.298738098	6.27346077	9.798432922	-15.81538696	-12.1983284	-20.15762177	-19.40345306	-31.18701782	-8.723500824	-18.98578186	9.537850189	-15.79234772	-15.06923981	-21.97239227	-22.00858917	-31.22672424	-26.20944824	8.157113647	-12.22078781	-17.94623718	-15.15490723	6.226584244	6.479318237	9.806821442	5.373024368	4.54418869	-14.0302597	-26.17547607
X Maxilla PAT 4	6.49994812	3.962868118	-6.336224365	10.07165146	5.12390213	6.671592712	6.014928055	-10.44226379	5.814943695	7.609843445	5.830078888	-12.90695953	3.581030655	4.099103928	10.04597626	-8.24457016	3.639109421	6.604891968	7.376435089	-12.95121307	18.73195801	5.242413712	3.78395462	3.959576035	-2.594978142	-0.367781782	-0.843165398	-2.639086723	-5.741582489	3.909939575	7.867715454	5.606638718	-2.58486824	-5.704699707	-12.72480164	-12.76779251	-5.713025665	-10.56040192	5.338862991	-0.07756688	-5.43210907	-6.297304153	3.784586334	6.013971329	3.929589462	10.93901672	5.146673584	8.701228333	-10.70091171
Y Maxilla PAT 4	9.042394257	9.240324402	-16.42401886	18.79659424	6.981752014	8.640114594	9.357012939	-10.171064	9.343132019	8.781300354	9.019469452	-5.760058212	9.055704498	-18.89836426	18.78969116	-9.497840118	6.695905304	8.668424225	8.812195587	-5.721139145	0.02919462	8.739647675	6.724316406	9.752137756	-17.1579483	-17.51876526	-11.79299469	-18.46656189	-9.835196686	-18.87566223	-12.66605377	9.096297455	-17.1541748	-18.81381836	-9.493541718	-9.469502258	-9.790779114	-20.44757538	8.3184021	-17.17696228	-10.18190918	-16.47168427	6.739310455	9.3233284	9.730437469	19.37040558	6.886225891	-14.91015778	-20.4478714
Z Maxilla PAT 4	7.143930817	6.432052612	-15.43282623	6.23699379	3.860111237	5.531840134	6.172618866	-24.57299652	5.984820557	7.210940552	8.480684662	-26.17640991	3.501539993	-7.961029053	6.193562698	-22.54563293	6.828038788	5.656893539	5.967764664	-26.19642944	-8.705539703	8.245281982	5.14680748	9.657672119	-14.58533783	-13.79923553	-20.17170563	-17.99034271	-32.33933716	-7.976405334	-18.05839081	8.453102112	-14.590242	-15.56631165	-23.21171112	-23.21403351	-32.24164429	-25.68518372	6.315235901	-13.85424957	-19.16678772	-15.4194519	5.151537704	6.171568298	9.70216217	4.514638901	3.824950027	-13.54059601	-25.60131836
X Maxilla PAT 3	5.537429047	3.261857224	-6.029183578	10.83689804	4.220680237	5.478099823	5.169078445	-9.786599731	5.109057236	6.549785614	5.452177811	-12.85187836	2.598180008	4.792438126	10.87020035	-7.970862579	2.5030653	5.486715698	6.347940826	-12.80490723	19.59818268	4.548451614	3.767774582	3.202666092	-2.217215157	0.855686092	-0.571781397	-2.116289711	-6.00484848	4.750907898	8.33157196	5.377316284	-2.172277069	-4.391453934	-12.27002182	-12.32835693	-5.943162918	-9.464914703	4.611935806	0.942572784	-5.421255493	-6.026885605	3.700553131	5.150178146	3.178391457	11.46381149	4.202099228	9.913564301	-9.335603333
Y Maxilla PAT 3	10.07922974	10.2880661	-18.08882904	17.80699921	7.509008789	9.542098236	10.39574432	-11.36368027	10.34994125	9.549932861	10.09870758	-7.185018158	10.03037643	-19.76242218	17.76433411	-11.071064	7.859915924	9.553335571	9.440813446	-7.196861267	0.664250708	9.63315506	7.574078369	10.82086945	-17.82562866	-17.67284851	-13.21747589	-18.42600708	-11.21373825	-19.72091675	-12.24065399	10.18744507	-17.83187256	-19.61509857	-10.82233276	-10.81837616	-11.16884613	-20.81260071	9.081348419	-17.52669373	-11.55963821	-18.17681427	7.699224091	10.39536514	10.83313904	18.48383789	7.54246521	-15.10104065	-20.81365967
Z Maxilla PAT 3	7.992367554	7.411461639	-15.78396912	6.912567139	4.852714157	6.205643082	6.907327271	-24.80835419	6.97170105	7.977333069	9.688239288	-25.62643738	3.297672272	-8.967080688	6.890755463	-23.1071106	7.938210297	6.204006958	7.056002045	-25.5736969	-9.731415558	9.532888794	6.34106636	10.25945969	-15.82423401	-12.43358536	-20.57752838	-19.4018158	-31.84090271	-8.971845245	-18.96815643	9.681403351	-15.82978516	-15.48530426	-22.4200882	-22.4733078	-31.86732178	-26.36942749	8.084602356	-12.42629242	-18.55835876	-15.68820801	6.322936249	6.918865967	10.26255722	5.616794586	4.846892548	-14.25179443	-26.35502319
X Maxilla PAT 2	5.636378479	3.350617218	-5.581199646	10.40913315	4.412331772	5.810963058	5.467494583	-9.284002686	5.142566681	6.719174957	5.266936111	-12.11861038	3.288727188	5.299397278	10.43238602	-7.841547394	2.888895226	5.829123306	6.277135086	-12.06836014	18.8667038	4.749487305	3.74719429	3.586103439	-1.64227066	0.948618889	-0.366018891	-1.640229988	-5.650521469	5.262147903	7.867062378	5.235717773	-1.633625603	-4.308663559	-11.69136353	-11.70076828	-5.619463348	-9.289652252	4.579589462	0.993202591	-4.854726791	-5.575825119	3.718232346	5.481242371	3.576496124	11.16445084	4.407056808	9.806086731	-9.206993866
Y Maxilla PAT 2	10.34831238	10.67080078	-17.81611633	17.45460205	8.154901123	9.932745361	10.78364944	-10.87478714	10.70872116	10.03160629	10.52482529	-6.762064362	10.33571472	-19.26660461	17.3895462	-11.05895157	8.335610199	9.946243286	9.841941833	-6.743431091	1.074641895	10.07914047	8.151869965	11.12392578	-17.31357269	-16.94750366	-13.07932434	-18.20493622	-10.78278503	-19.2406601	-12.133181	10.55290222	-17.26867981	-18.78629913	-10.29374695	-10.2720253	-10.74097977	-20.15597534	9.77776947	-16.83686523	-11.19627914	-17.82698364	8.19832077	10.76120987	11.12219238	17.96907501	8.157781982	-14.39556122	-20.11531525
Z Maxilla PAT 2	7.09247818	6.510424805	-15.04270477	6.227390671	4.23580513	5.678198624	6.120299149	-24.32522278	6.140927124	7.13135376	8.802377319	-25.61523743	3.085743141	-8.523100281	6.168837357	-22.27947083	7.238813782	5.656280518	6.223788834	-25.58244324	-9.628865051	8.711897278	5.65218277	9.557910156	-15.40123138	-13.07939911	-19.81283875	-18.75956726	-31.16347046	-8.537194824	-18.47129059	8.795027924	-15.36923676	-15.41035309	-22.58717651	-22.62474518	-31.15013733	-25.954422	7.433052826	-13.07066345	-18.31694031	-15.02210388	5.625694656	6.156642532	9.566209412	4.966521072	4.232603836	-14.04128265	-25.86670837
X Maxilla PAT 1	6.081210709	3.757295227	-5.811293793	10.16825409	4.761407089	6.114732742	5.758309937	-9.751695251	5.552309799	7.130583191	5.660503387	-12.481427	3.269404602	4.753529358	10.24409866	-7.865333557	3.125898933	6.106030655	6.767090607	-12.45571213	18.87545776	5.011483383	3.902854919	3.760551834	-2.09523735	0.464810944	-0.449074936	-2.121042252	-5.554454803	4.692799377	7.957785797	5.64550705	-2.08606987	-4.787070847	-12.08320541	-12.12666245	-5.527430725	-9.83168869	4.949341965	0.653980398	-5.072645187	-5.781072235	3.903411865	5.756112671	3.744436264	10.94411697	4.77531929	9.355587769	-9.807654572
Y Maxilla PAT 1	9.927596283	10.16348114	-17.34328461	17.95785217	7.653360748	9.409804535	10.26162415	-10.68100204	10.2371315	9.60606308	9.950114441	-6.539561462	9.843492889	-19.1094223	17.94261169	-10.49156265	7.666667175	9.459092712	9.508204651	-6.540652466	0.513415527	9.56633606	7.547402191	10.63512192	-17.25156097	-17.37094421	-12.60451508	-18.18717346	-10.57771378	-19.1140564	-12.3911644	10.03094177	-17.23504333	-18.94603882	-10.18902359	-10.15484772	-10.52566147	-20.2419754	9.193566132	-17.19648438	-10.96885376	-17.37684631	7.59905777	10.24592133	10.62329865	18.60415802	7.632980347	-14.68261261	-20.17653351
Z Maxilla PAT 1	7.357551575	6.747722626	-15.43356781	6.557147217	4.329114914	5.755297852	6.398374176	-24.5880722	6.305688095	7.419329834	8.868229675	-26.03322449	3.415956879	-8.535391235	6.439113617	-22.55308075	7.266558838	5.741106796	6.324494934	-26.02727966	-9.461703491	8.760671997	5.617265701	9.833303833	-15.26513214	-13.25592957	-20.10963745	-18.63893585	-31.76000977	-8.525796509	-18.40938568	8.8715271	-15.25106354	-15.64339447	-22.99631348	-23.018927	-31.71044617	-26.04400024	7.208226776	-13.27489624	-18.75231628	-15.41506805	5.615107346	6.41077652	9.858417511	5.034571457	4.321733093	-14.04431	-25.99200439
X Lat pt foramen under infraorbital L	10.29212341	7.738357544	-4.724173737	6.79243927	8.548253632	9.887451935	9.774859619	-10.81037827	9.872950745	11.5814064	9.298020935	-13.45751343	5.016498184	2.330558014	6.789404297	-5.992030334	6.570542145	9.892424774	10.52732162	-13.24174652	16.76068268	8.182447052	7.387636566	6.931173706	-5.782587051	-1.412691212	1.634266281	-4.942352295	-2.820244408	2.30334568	7.689749908	9.296605682	-5.524899673	-7.526929474	-13.77850342	-13.39345398	-2.754295349	-13.35211639	8.511521149	-1.412199211	-3.662076187	-4.664715576	7.398627472	9.789168549	6.987944031	8.234022522	8.749480438	5.575585556	-13.5019165
Y Lat pt foramen under infraorbital L	8.470792389	8.444799042	-13.63540192	20.3480423	6.550566864	7.403404236	8.751442719	-8.084297943	9.059675598	8.966516876	7.774917603	-4.85015564	7.719831085	-16.06815186	20.25649414	-6.5193367	5.111449814	7.263294983	9.366710663	-4.74399147	-3.335321426	7.31373291	5.403923798	8.955687714	-15.34172211	-19.90260162	-8.992497253	-16.00032043	-8.879530334	-16.01774292	-16.72137756	7.740856171	-15.34937744	-18.07313538	-9.23940506	-9.281473541	-8.826126862	-18.27030182	7.683094788	-19.85928802	-9.948195648	-13.63884125	5.358498001	8.520401001	8.804142761	21.29580383	6.168304062	-14.57743683	-18.14554901
Z Lat pt foramen under infraorbital L	8.083972931	6.937953186	-17.55693665	7.991547394	4.494968414	6.15373764	7.011888885	-27.4490509	6.212613678	8.189993286	8.000302887	-30.29653015	6.374098206	-8.96166687	8.001204681	-23.08076324	7.713269806	6.22227211	6.032498169	-30.22075806	-9.237463379	8.90170517	3.63377037	11.28426819	-14.4790741	-16.06967926	-21.3606842	-17.45564575	-34.72958374	-8.853804016	-17.1840271	8.003408051	-14.87536011	-18.9100296	-26.89484253	-26.79774475	-34.64920959	-27.42780151	5.006760025	-16.11972351	-22.59147949	-17.48704224	3.713881302	7.093110657	11.19235077	4.563359833	4.484754181	-15.2880188	-26.96066284
X Lat pt foramen under infraorbital	6.953057098	4.180472183	-6.84148941	10.22265167	5.476319885	6.374619293	6.252916336	-11.34565048	6.157585144	8.101583099	6.177871323	-14.0136322	2.914790916	3.120632172	10.23224106	-8.370801544	3.083832359	6.230256271	7.87057724	-14.13430786	19.3155899	5.480958939	4.168715668	3.912744141	-4.190802002	-0.82229948	-0.935581875	-4.093270493	-5.884436035	3.114369774	8.914038086	6.17949028	-3.990699005	-6.472093964	-14.00763092	-13.75441132	-5.845171356	-11.27115631	5.281261826	-0.748826694	-6.071883392	-6.775518799	4.140652466	6.255706787	3.919345474	10.86486511	5.452265167	8.093661499	-11.34887924
Y Lat pt foramen under infraorbital	8.009429169	8.500992584	-16.08796692	19.59857178	6.007634354	7.982584381	8.783248138	-10.23868408	8.762103271	7.880119324	8.10607605	-6.004459381	7.997418213	-19.00175323	19.69450531	-9.013826752	5.877730179	7.499488831	8.087416077	-5.937577438	-1.13897953	7.491455841	5.721346283	9.099602509	-17.69716034	-18.15289001	-11.46440964	-18.59686432	-10.08425217	-19.00383148	-13.70167999	8.118228149	-17.46891937	-19.59532318	-10.05018616	-9.969641876	-10.08992538	-20.96708221	7.244667053	-18.04689789	-10.43665543	-16.13791199	5.610482788	8.779999542	9.129867554	20.4691452	6.324570465	-15.95719299	-21.03320923
Z Lat pt foramen under infraorbital	8.06166687	7.093723297	-16.40451355	6.992449951	4.417129517	6.247232056	7.095584869	-25.28005371	6.864562225	8.248159027	9.306738281	-26.86508789	4.059592056	-8.25216217	6.975675201	-23.78526001	7.737796783	6.252939606	6.748857117	-26.85345764	-8.534619904	8.939862823	5.510175323	10.54320297	-14.54418945	-13.11270142	-21.3506546	-18.38790436	-33.58912659	-8.243773651	-18.36355896	9.304970551	-14.84698181	-15.90795746	-23.6976532	-23.65955963	-33.48433838	-26.75742493	6.8847229	-13.17111816	-19.88023682	-16.32950134	5.504431152	7.026062012	10.5360466	4.819167328	4.232684326	-13.70756378	-26.60592041
X Lat parietal DCUR L 6	12.40570831	11.36882935	7.381507874	0.887389946	10.91631699	14.47569122	13.19973297	1.32769165	11.66946335	11.57323303	13.36373138	-1.278718853	7.695393372	12.34747849	0.87107048	3.860949707	13.16856384	14.4848175	10.09962158	-1.027533436	10.24375458	13.60462952	12.94671173	12.0795784	1.899296188	10.0153183	12.37073288	2.559638023	5.595714188	11.97853928	-3.94928894	13.74811249	1.922184753	2.303172302	-1.173540115	-1.316160107	5.566783905	-5.685728073	13.21254883	10.25860748	7.083815765	7.385396576	12.92073059	13.21602325	12.13409042	0.928175449	10.87363663	9.323404694	-5.591342545
Y Lat parietal DCUR L 6	21.88660278	21.14561615	-18.42543945	8.653781891	18.16582336	18.66828461	21.14277191	-7.510951996	22.23092041	22.24246368	20.53694611	-10.74850235	18.73840332	-10.38742142	8.774488831	-13.28011627	16.43773346	18.70442047	21.85847778	-10.5391243	2.401038742	19.29568329	16.90460663	20.13795319	-6.91443634	-19.23100433	-13.78892059	-6.007936096	-13.06027985	-10.37977982	-15.52478943	20.01805725	-6.965164948	-12.51026611	-12.12833633	-12.06844177	-13.00387573	-7.880592346	20.28094788	-19.27094727	-16.2441803	-18.56260834	16.79230804	21.18555603	20.42991791	10.97895508	18.28640442	-5.365441513	-7.880800629
Z Lat parietal DCUR L 6	6.429478455	5.929450607	-16.19508209	8.966955566	6.880870819	8.558830261	6.159605026	-29.26198425	5.428852463	7.093875885	6.346732712	-32.29156799	10.31719971	-14.04830475	8.990060425	-16.94776306	10.01386032	8.550845337	4.776876068	-32.01788025	-19.00659485	9.48993454	4.194864655	10.80524292	-21.74337006	-22.26107941	-15.90469513	-18.7278717	-25.41005402	-14.03289642	-20.39453888	6.023012924	-21.82526855	-25.08309631	-30.23578186	-30.2412384	-25.34831085	-29.26719971	7.815412903	-22.23655396	-20.21904449	-16.51443024	4.116412735	6.014290237	10.62038879	6.452550507	7.060101318	-22.24473419	-29.4504425
X Lat parietal DCUR L 5	12.68287125	11.61084366	6.677115631	0.822393608	11.29302521	14.60490265	13.3796402	0.463956642	12.06292953	11.99427643	13.90477295	-2.212657738	7.536612701	11.21823654	0.850656796	3.393017578	13.14127502	14.65134277	10.63781738	-1.951163101	10.49260788	13.76533203	13.03103943	12.06417007	0.987413025	9.085371399	11.89460297	1.570820045	5.450991058	11.14464874	-3.234514999	13.76311188	0.927515411	1.291887283	-2.12730999	-2.243255615	5.393208694	-6.590461731	13.26358795	9.113018036	6.503115845	6.709319305	13.0119339	13.39701538	12.05321198	0.984951782	11.27339172	8.65643692	-6.646731567
Y Lat parietal DCUR L 5	21.02501221	20.16560516	-17.87985535	9.737782288	17.20171509	17.81073914	20.15411987	-7.328495026	21.18694	21.36434631	19.35293732	-10.22012177	17.79245148	-10.38869095	9.666693115	-12.36473312	15.39127655	17.68714447	21.07620697	-10.1192131	1.518893623	18.17360992	15.8861084	19.0772583	-7.160302734	-19.76813049	-13.15482178	-6.354774475	-12.63193665	-10.36194534	-16.11779938	19.08706207	-7.221429443	-12.91690521	-11.95105896	-11.88063889	-12.59000778	-8.324433136	19.24261017	-19.27035065	-15.60658875	-18.02077789	15.87341309	20.17307129	19.49957428	11.97974014	17.334375	-6.25459404	-8.350385284
Z Lat parietal DCUR L 5	6.860944366	6.041973877	-16.71734314	9.232033539	6.855625916	8.632618713	6.528298187	-29.62827759	5.435913849	7.222985077	6.090340805	-32.74664001	10.50730362	-13.72311554	9.348855591	-17.07319031	9.998635101	8.463583374	4.925945663	-32.55467529	-18.38833771	9.630433655	4.169343185	11.03599014	-21.10674133	-22.08860016	-16.46912537	-18.52300415	-26.18953552	-13.70487518	-20.14689484	5.755722809	-21.12966614	-25.15297546	-30.48441772	-30.45848389	-26.13992615	-29.51292419	7.442399597	-22.25739136	-20.76324768	-16.91972809	4.137176132	6.44548111	11.10839844	6.281168747	6.828057098	-22.15774078	-29.61202393
X Lat parietal DCUR L 4	12.8033371	11.60589371	5.755121994	1.000340462	11.35707245	14.61074066	13.31046295	-0.549877167	12.14749603	12.29498825	13.64065247	-3.149730301	7.664871979	10.28518829	0.992614651	2.589142227	13.03651733	14.59824677	11.00189209	-2.957784653	10.96635437	13.63575439	12.6020134	11.87077179	0.157209182	8.166352844	11.16693192	0.680994606	5.041354752	10.24859924	-2.373443413	13.57234955	0.10161798	0.323970318	-3.252254868	-3.244638062	5.010327148	-7.497342682	13.24778137	8.326055908	5.694218826	5.812988663	12.55656052	13.37202301	12.00367737	1.291431808	11.36941299	8.064980316	-7.508791351
Y Lat parietal DCUR L 4	19.79337311	19.10178223	-17.39277496	10.66806717	16.19572906	16.92219696	19.05440216	-7.201495361	20.14277191	20.32057953	18.23538818	-9.471431732	16.83058777	-10.5575058	10.58093033	-11.47774658	14.43398132	16.75516968	20.09705811	-9.609946442	0.774786377	17.13368988	15.00181427	18.04447327	-7.603061676	-20.0053009	-12.58032684	-7.042709351	-12.36161118	-10.63769379	-16.48976135	17.86557007	-7.6996521	-13.35967865	-11.73992386	-11.66128769	-12.32509918	-9.02434082	18.13781586	-19.87705994	-15.04211121	-17.34060059	14.93137512	19.16906128	18.30783691	12.90168762	16.39120789	-6.857449341	-9.068595886
Z Lat parietal DCUR L 4	6.274446106	5.984659195	-17.06628418	9.18473053	6.635467529	8.187683105	6.840445709	-29.68738708	5.285417175	6.880465698	5.837670517	-32.73114319	10.31525421	-13.17072906	9.210662842	-17.19176178	9.477720642	8.06709137	5.05931015	-32.75385437	-17.55802917	9.230470276	3.55237999	10.88077011	-20.32974396	-21.73217621	-17.02642212	-18.28069153	-27.00974426	-13.40540466	-19.83002319	5.801013947	-20.42985687	-24.90526733	-30.44328003	-30.34356995	-27.04846497	-29.45271606	7.064819336	-21.89355316	-21.2769043	-16.93840027	3.517501831	6.676992798	10.81849442	5.963103104	6.82914505	-21.62502899	-29.65619812
X Lat parietal DCUR L 3	12.72208633	11.43136673	4.974884796	1.533734894	11.25641403	14.33508453	12.97424316	-1.505047512	12.0900795	12.25944443	13.62791138	-3.896524048	7.002787781	9.75212326	1.510515499	2.303204918	12.44714432	14.13379974	11.08871765	-3.807698441	11.78168945	13.21780396	12.61751404	11.50119247	-0.388958025	7.859546661	10.53795471	-0.02858876	4.693439102	9.640849304	-1.504740524	13.62684937	-0.416416454	-0.01273832	-4.03677063	-3.908799744	4.610150146	-7.93241272	13.16909332	7.984552002	4.797457504	5.044945526	12.61065903	12.96703644	11.47763596	1.738042831	11.22163773	7.754543304	-7.937192535
Y Lat parietal DCUR L 3	19.15651398	18.67562103	-17.3992569	11.18559341	15.54117126	16.41904297	18.49151001	-7.580309296	19.45162506	19.69004669	17.39349213	-9.70552597	16.03809967	-10.94150314	11.23597488	-11.14469376	13.58605194	16.10918427	19.38224945	-9.933368683	0.128323627	16.41025696	14.23481293	17.79703064	-8.213578033	-20.5312973	-12.48941956	-7.501424408	-12.71353836	-11.12891846	-16.7236908	17.32226715	-8.30646286	-14.24525604	-12.15857162	-12.11134109	-12.61955414	-9.811401367	17.10231476	-20.41587219	-15.1161911	-17.3674881	14.23767242	18.52942505	17.77567902	13.64460754	15.81769409	-7.728321075	-9.907226563
Z Lat parietal DCUR L 3	7.121292114	6.767681885	-17.52771606	9.794094849	7.224706268	8.651796722	7.457870483	-29.97599792	6.073599625	7.745890045	6.61124115	-32.82081909	10.3581459	-13.51439972	9.74029007	-18.31835632	10.10150375	8.513762665	5.767157745	-32.90185547	-17.37124481	9.943604279	4.175691605	11.55195618	-20.58479767	-21.11164703	-17.88037567	-18.71654205	-27.80780029	-13.72781677	-20.21194305	6.542494202	-20.75846405	-24.88198395	-30.30192871	-30.34239807	-27.90843506	-30.01820068	7.450138855	-21.2630249	-21.69625397	-17.49625549	4.163815689	7.381679535	11.53866043	6.593128204	7.330760956	-21.49628448	-30.09677429
X Lat parietal DCUR L 2	12.25886307	10.95127716	4.385920715	2.388667488	10.7908432	13.76729279	12.32277908	-1.973425484	11.79877472	11.86233444	13.69504852	-4.577637482	6.15090332	9.203575134	2.262377739	2.331393051	11.75347519	13.6079834	10.99914322	-4.578401947	12.77560349	12.79582138	12.57659912	10.85193405	-0.788680887	7.561274719	10.33282166	-0.573685026	4.218912506	9.044223022	-0.583788824	13.65661316	-0.834992599	-0.348842859	-4.7258255	-4.588284302	4.145300293	-7.989411163	13.19895477	7.798199463	3.991459656	4.42781601	12.54994965	12.40045547	10.85962753	2.249414444	10.82231674	7.839254761	-8.037529755
Y Lat parietal DCUR L 2	18.80740356	18.27918243	-17.7410614	11.64146271	14.92717438	15.63963165	18.13787079	-8.396977234	19.1021347	19.271138	17.2402298	-10.37284164	15.91690521	-11.75289459	11.52163925	-11.53165817	13.06973267	15.52298279	19.00948944	-10.32679062	-0.265886593	16.07409821	13.63577423	17.54048004	-9.025762939	-21.02301636	-12.85591736	-7.918127441	-13.27326355	-11.85585709	-16.9155304	17.13798676	-9.147724915	-14.99024353	-12.91967773	-12.98533478	-13.12524109	-10.65257111	16.40293884	-20.99669952	-15.78177185	-17.65439911	13.57213135	18.14208221	17.58474884	14.13888702	15.03815765	-8.584196472	-10.78788147
Z Lat parietal DCUR L 2	8.224519348	7.804076385	-18.11718445	10.59087906	8.096957397	9.362329865	8.380410767	-30.32148438	7.224023438	8.821736908	7.820869446	-32.87232666	10.63484726	-14.21178131	10.55089417	-19.38630219	11.0006485	9.186908722	6.807379913	-32.88320313	-17.50301819	10.99085541	5.116323853	12.4628479	-21.17648163	-20.34122772	-18.72053986	-19.4969223	-28.38243103	-14.13039093	-20.59085846	7.641653442	-21.23941956	-24.69618988	-30.08430481	-30.11581421	-28.54914551	-30.72155151	8.145389557	-20.38400574	-21.93775177	-18.02999878	5.17887001	8.298487091	12.47609024	7.592301941	8.043884277	-21.75094147	-30.76546326
X Lat parietal DCUR L 1	11.93984299	10.49083405	3.554201126	2.958827972	10.40788651	13.26789551	12.00338593	-2.722922516	11.55671768	11.71527176	13.29777527	-5.435693741	5.774234772	8.432743835	2.916086769	1.669589233	10.96441498	13.02814178	10.98429337	-5.48479538	13.63486023	12.21700439	12.15563431	10.34504242	-1.279994583	7.082138062	9.703900146	-1.20433569	3.564493179	8.386911011	0.43308506	13.30329132	-1.386213398	-0.730833769	-5.64257431	-5.56627121	3.474213028	-8.374588013	12.93561401	7.215249634	3.00929203	3.598568726	12.13957901	12.01304092	10.32411346	2.930744743	10.47633896	7.801509094	-8.452003479
Y Lat parietal DCUR L 1	17.89414368	17.31389771	-17.65099945	12.40672836	13.89425659	14.55105286	17.17115173	-8.936685181	18.20245056	18.3542038	16.2743988	-10.33068314	15.27971802	-12.30952377	12.3561203	-11.4004837	12.09782562	14.63978729	18.10968475	-10.28654633	-0.688283777	15.23637543	12.81911163	16.79167175	-9.780189514	-21.27142944	-12.79487762	-8.721621704	-13.35447388	-12.40807495	-16.98162842	16.26604614	-10.14198074	-15.7022583	-13.20979767	-12.9581955	-13.23141174	-11.66334305	15.41641693	-21.27170868	-15.65334778	-17.74875946	12.76553955	17.18811188	16.77339325	14.91838989	13.97432709	-9.341899109	-11.76394119
Z Lat parietal DCUR L 1	8.609957886	8.245318604	-18.34192505	10.69025955	8.228668976	9.411769104	8.587260437	-30.3677124	7.531778717	9.13470993	8.358032227	-32.75028381	10.50281906	-14.06750488	10.68972702	-20.19701843	11.10456772	9.366766357	7.177967834	-32.75171204	-17.03673706	11.28294373	5.531948853	12.69184113	-20.97415771	-19.54832306	-19.2708252	-19.78051605	-29.118927	-14.08217773	-20.92609863	8.3271698	-21.09509277	-24.38506622	-29.71059265	-29.82732849	-29.30369568	-30.87153931	8.241666412	-19.56446381	-22.13141785	-18.36647339	5.483464813	8.597525024	12.71421661	7.723448181	8.185512543	-21.52762299	-30.85540466
X Lat parietal DCUR 6	2.334287834	1.2834095	1.987389755	10.65401764	1.32426939	5.293935394	3.29997139	-0.035787183	2.055531883	2.059827042	4.852236176	-3.719169998	2.372259903	15.04350739	10.68796539	-2.876914024	3.615382385	5.37477951	0.844051361	-3.969008255	17.73969727	3.967478561	4.955679321	2.813867569	7.279248047	11.96957397	5.749353409	7.144516754	-2.743268394	15.05342102	-0.113744748	4.915837479	7.163644409	6.461278534	-1.906036377	-2.066100311	-2.77387619	0.695908642	4.733792877	11.69088593	1.105536938	1.95911293	4.817722321	3.330707169	2.788503265	9.865830994	1.390323448	16.84271088	0.709544563
Y Lat parietal DCUR 6	21.06251831	21.30153503	-25.20529022	6.54240036	17.51840057	20.14691467	21.09017639	-14.41609344	21.11394653	20.04922943	21.54196167	-13.86258545	19.88729401	-19.41074524	6.574156952	-19.87114716	19.09318695	20.25900269	18.80550537	-13.95667725	8.237467957	20.81482391	18.12032928	21.51568451	-14.93289642	-14.04329224	-21.20025787	-13.85718842	-16.6098175	-19.41319733	-7.648516083	21.68815155	-15.02147522	-16.99870605	-14.87870331	-14.93360291	-16.42913971	-15.23517609	19.560495	-14.06750641	-18.16544189	-25.26261444	18.08204498	21.09513092	21.66168671	7.941662598	17.64123535	-9.143997955	-15.43636169
Z Lat parietal DCUR 6	6.908764648	6.520401764	-12.64310532	6.490346527	7.176900482	8.547084808	6.028750992	-22.69871216	7.178106689	7.022649384	9.908002472	-23.33141937	2.641908836	-11.93908386	6.468591309	-18.21369781	10.34551239	8.38817749	7.223648834	-23.3507309	-17.09636383	10.42956924	9.315901947	8.590008545	-21.09303284	-13.92962952	-15.51542816	-22.93044281	-22.67042542	-12.05118103	-23.06242828	9.962213135	-21.04670563	-16.91859131	-20.85820313	-21.01543427	-22.5737381	-27.29868164	12.87241821	-13.76547089	-12.81240082	-12.75919952	9.229012299	6.082417297	8.714221954	7.733930969	7.18536377	-18.02632141	-28.11208191
X Lat parietal DCUR 5	2.274373436	1.07150526	1.136337376	11.14181366	1.108116531	4.91182518	3.187938881	-1.099691677	1.982617378	2.11434288	4.575348663	-4.78435173	1.975270462	14.18658905	11.12134094	-3.642567062	3.00657196	4.928032684	0.963169003	-5.027446747	18.32757263	3.645139313	4.518412399	2.424304199	6.455419922	10.6332428	5.028346634	6.46363678	-3.278149033	14.26346893	1.012905025	4.600962067	6.325785446	5.631621552	-3.065602684	-3.0112957	-3.368888474	-0.032279152	4.254788589	10.60029373	0.194704485	1.189299965	4.687781143	3.169495392	2.440023041	10.4501152	1.120456696	16.562854	-0.048325193
Y Lat parietal DCUR 5	19.81651611	20.172995	-24.97883606	7.277492523	16.44307404	19.2668457	20.29094086	-14.43923492	19.93964691	18.974646	20.52018738	-13.42142181	19.00074615	-19.79734497	7.350351715	-19.3342804	18.03988037	19.3969162	17.80074463	-13.64611511	7.601818848	19.81017456	17.11959076	20.67418671	-15.60338593	-14.03357086	-20.86375885	-14.60759125	-16.46867981	-19.74964752	-7.903797913	20.74004211	-15.68479462	-17.27697144	-14.87839661	-14.95889587	-16.0316925	-16.32791748	18.58276825	-14.14653625	-17.48765411	-25.08024139	17.35213318	20.27337494	20.89169159	8.834262085	16.58571014	-9.851140594	-16.43150482
Z Lat parietal DCUR 5	6.981227875	6.649668884	-13.00151367	6.575227356	7.001023102	8.393192291	6.459546661	-22.63038483	7.127949524	6.806311035	9.742024231	-23.10987549	2.627900124	-11.58679504	6.53236084	-18.76898346	10.4365181	8.496391296	7.459168243	-23.20188293	-16.50539093	10.58948441	9.408232117	8.98117218	-20.63460236	-13.37901154	-16.19965363	-22.78586121	-23.57890167	-11.54799881	-23.14868317	9.846821594	-20.50274658	-16.15979004	-20.72274628	-20.78227844	-23.30236664	-27.52077332	12.5435051	-13.23262634	-13.07823486	-13.17183228	9.483228302	6.339378738	8.993641663	7.611540985	7.055691528	-17.68460693	-27.87585144
X Lat parietal DCUR 4	2.366962624	1.03091774	0.377159834	11.345578	1.205618286	4.718563843	3.208245468	-2.104706383	2.083747101	2.378204346	4.431018448	-5.761090088	1.912623405	13.26820679	11.34248581	-4.289093018	2.684241486	4.713188171	1.299261379	-5.805767822	18.7335968	3.54735527	4.12825737	2.410151482	5.77326355	9.476802063	4.317500305	5.551078796	-3.704730225	13.25278015	1.803991318	4.377701569	5.425988007	4.594637299	-3.968498993	-3.969848633	-3.703084183	-0.986557293	4.16082077	9.656613922	-0.564643764	0.512867403	4.328300476	3.197184944	2.401516914	10.77682037	1.127114964	16.0903656	-0.985312462
Y Lat parietal DCUR 4	18.69320221	19.16809998	-24.4819519	8.111992645	15.52830811	18.50734711	19.49670715	-14.31585541	18.98009796	17.82850647	19.44312439	-12.85373688	18.01902161	-20.01088867	8.102890015	-18.61582031	17.05786591	18.58538818	16.88052673	-13.02790375	6.824615479	18.84510956	16.44338684	19.86354828	-15.94141083	-14.53321686	-20.21615295	-15.24312744	-16.03521118	-20.00609741	-8.052987671	19.79661865	-16.09976196	-17.64806366	-14.3545929	-14.80580139	-15.98711243	-17.12214203	17.57329407	-14.36087952	-16.72810516	-24.62633667	16.79302368	19.41434631	20.19866638	9.646389771	15.66603699	-10.25246887	-17.12422485
Z Lat parietal DCUR 4	6.950050354	6.624084473	-13.17954559	6.512880707	6.688254547	8.086365509	6.230958176	-22.70953979	6.997703552	6.716783905	9.822121429	-23.13208771	2.549369431	-11.42394409	6.443927765	-19.19606323	9.9963974	8.164531708	7.361954498	-23.23156281	-15.92805176	10.37712326	9.056590271	8.665716553	-19.95447388	-12.79897461	-16.5079361	-22.65547333	-24.25367279	-11.38900375	-22.71765137	9.672341919	-19.88474884	-15.7524765	-20.63712463	-20.83902435	-24.48795166	-27.44037476	12.40857544	-12.89395905	-13.55640106	-13.2265686	9.262454224	6.252490616	8.770737457	7.28296814	6.665672302	-17.19150543	-27.47627869
X Lat parietal DCUR 3	2.632923698	1.226641655	-0.243302369	11.41520462	1.558979511	4.769616699	3.615458679	-2.610884094	2.541204453	2.789966774	4.908158875	-6.678161621	1.519857216	12.36813431	11.44275589	-4.296216965	2.734794235	4.810623169	1.920481491	-6.671446228	19.101297	3.820310974	4.590027618	2.396061325	4.754101563	9.53707962	4.12634697	4.362214279	-3.717345047	12.06650162	2.462559891	4.739805984	4.616936111	4.089186859	-4.689266586	-4.778846741	-3.501014328	-1.877338028	4.648386383	9.391403198	-0.931542683	-0.330234361	4.65431366	3.580030823	2.434563637	10.73328552	1.458346748	15.60834961	-1.910971069
Y Lat parietal DCUR 3	18.31329956	18.93154907	-24.018927	8.989004517	14.66380157	17.67834015	18.57699127	-14.62993469	18.46192474	17.13594818	18.63579712	-12.92106476	17.15162964	-20.05024109	8.975897217	-18.04515839	15.89226685	17.60471649	16.30709534	-13.04992065	5.754151535	17.74128876	15.49641876	18.95606079	-16.34769287	-15.34582825	-19.6339386	-15.27025909	-16.10277405	-20.03415375	-8.741792297	18.67288361	-16.34707489	-18.38821259	-14.79761658	-14.68989716	-16.39128876	-17.50791321	16.644133	-15.24871216	-17.27970123	-23.964888	15.38123016	18.48469543	19.00702972	10.59287567	14.81364288	-11.18343887	-17.53082886
Z Lat parietal DCUR 3	7.87441864	7.284811401	-14.21915283	7.495189667	7.393206024	8.713625336	7.371556091	-23.44719543	7.863459015	7.667655182	10.57558289	-23.72055511	2.899301338	-11.86564407	7.249651337	-20.22101288	10.53087006	8.724230957	8.089459229	-23.77837524	-15.78417053	11.03505325	9.458963013	9.682845306	-20.23578796	-12.53904343	-17.68298798	-23.05838776	-25.09950867	-11.98880692	-23.00057678	10.39884872	-20.4454071	-16.2584198	-21.07397308	-21.05286865	-25.08930969	-28.29810791	12.67717896	-12.53354797	-14.2930191	-14.16976776	9.495383453	7.375231934	9.905033875	7.909407043	7.245742035	-17.23625183	-28.22309875
X Lat parietal DCUR 2	3.21579628	1.574962902	-0.371223164	11.32397614	2.047101784	5.088825226	4.170814133	-3.071631432	3.193174171	3.29066124	5.613833618	-7.269306183	1.121119976	11.69725266	11.34507141	-3.689248276	3.025179482	5.092250061	2.637028885	-7.254610443	19.2885025	4.280522919	5.210174561	2.586244583	3.931965637	8.899064636	4.541066742	3.367518616	-3.570560074	11.54915695	2.871831131	5.443123245	3.633875275	3.797817993	-5.57972374	-5.452989578	-3.525130844	-2.600193405	5.331990051	8.865874481	-1.290598965	-0.384752607	5.208177948	4.239813232	2.580324364	10.27405243	1.953489304	15.37521515	-2.567001534
Y Lat parietal DCUR 2	18.05170288	18.20868683	-23.87344513	9.471578979	14.01627655	16.80289612	18.14090881	-14.83150024	18.06516266	17.03509064	18.27005157	-13.2915329	16.83067474	-19.97492828	9.58025589	-17.727005	15.09929962	16.7125946	16.1318634	-13.28488007	4.99271698	17.28087311	14.75695343	18.64063263	-16.45829468	-16.12606201	-19.46613922	-15.02621307	-16.24671021	-20.01792755	-9.590103149	18.4147995	-16.36682281	-19.05672455	-15.154039	-15.23525848	-16.272966	-17.56092682	15.91856689	-16.33377686	-17.65437775	-23.90200958	14.76194611	18.12459412	18.67120819	11.28546677	14.11753845	-11.76776276	-17.58300323
Z Lat parietal DCUR 2	8.874217987	8.012700653	-15.10494537	8.286907959	8.144477844	9.373890686	8.365678406	-24.52550964	8.773410797	8.765820313	11.30268631	-24.48182678	3.446913528	-12.68719864	8.166781616	-21.10519104	11.26134796	9.419589233	8.847511292	-24.48712463	-16.19994965	11.85598068	9.750647736	10.69771042	-20.76036682	-12.3561821	-18.58800812	-23.47021332	-25.97089233	-12.52711716	-23.52675934	11.1598526	-21.06003571	-17.11200562	-21.6977417	-21.70904541	-26.03615723	-29.32759705	13.0148056	-12.32187958	-15.33424377	-14.95763245	9.763742828	8.420418549	10.68846359	8.812265778	8.063219452	-17.80788269	-29.27202148
X Lat parietal DCUR 1	3.628555679	1.924463654	-0.836197948	11.2730751	2.387624168	5.202445221	4.442150497	-3.770093918	3.585558701	3.7201828	5.86728363	-7.917662811	0.995594311	10.89905014	11.31091232	-3.803359604	3.091981125	5.203583527	3.351644516	-7.934688568	19.3780899	4.540226746	5.478333664	2.725312042	3.206787109	8.088149261	4.386538315	2.559011269	-3.577127075	10.60856934	3.441506577	5.793765259	2.852475739	3.007058716	-6.401210022	-6.24127121	-3.513144302	-3.505195999	5.576665115	8.00814209	-1.731040001	-0.814784336	5.455937195	4.482360077	2.680089569	10.46026688	2.341374016	14.95536194	-3.441831207
Y Lat parietal DCUR 1	17.30666504	17.35167847	-23.28962402	10.4419075	13.21599426	15.75296783	17.36452332	-14.60740814	17.27008972	16.3388382	17.47229919	-12.95924072	16.23108521	-19.93493042	10.49598923	-17.0175293	14.2538559	15.90622559	15.6211792	-12.96638184	4.422931671	16.50621338	13.94644623	17.80948334	-16.56151428	-16.80565643	-18.99310913	-15.21598663	-16.1135437	-19.9051178	-10.27696686	17.59523315	-16.44129333	-19.47642517	-15.11986694	-15.21097565	-16.14521332	-17.80467529	15.13300934	-16.94566498	-17.3327301	-23.31789398	13.89871521	17.30808258	17.83523407	12.0700119	13.30890045	-12.23974915	-17.86654053
Z Lat parietal DCUR 1	9.151932526	8.366035461	-15.53870087	8.524781799	8.070796967	9.423365784	8.572325897	-24.77611694	8.920175171	8.982615662	11.42073975	-24.78470764	3.84151001	-12.64567184	8.456165314	-21.65187836	11.26655197	9.426860809	9.197916412	-24.79381409	-15.9156189	11.98371964	9.648906708	11.0627037	-20.54798431	-12.27829285	-19.06138306	-23.2931839	-26.74520264	-12.62982788	-23.47419281	11.39276657	-20.85704193	-17.40378723	-22.19853821	-22.22164307	-26.87962952	-29.54995728	12.74909744	-12.29762955	-15.98787079	-15.49605408	9.637889099	8.613948059	10.98716354	8.619390106	8.084240723	-17.9210083	-29.40856934
X Lat occipital condyle&foramen magnum L	9.398259735	8.527197266	8.78187027	2.278942108	8.28128891	12.65521469	10.73714218	4.178871155	8.369916534	8.428580475	11.4762619	1.897154999	8.455036163	16.33543396	2.314683342	2.850293732	11.44174576	12.57061462	6.084310913	1.858969688	10.10215912	11.52176666	10.07469177	10.65972824	6.188582611	12.79337311	12.23164063	6.746644592	4.673083115	16.30962219	-5.755298615	11.49275436	6.028076172	5.224663925	2.438358116	2.537676048	4.71416893	-2.126993942	9.920411682	12.74745255	8.724523163	8.756886292	9.879433441	10.59196854	10.59360046	2.297289848	8.282389832	12.12011795	-2.283431816
Y Lat occipital condyle&foramen magnum L	23.9829895	24.03649902	-20.43721313	5.414757538	21.45199127	22.31676788	23.71741486	-8.074744415	24.78699646	24.25607758	23.66625061	-11.24397354	21.61976166	-11.19004593	5.373873901	-16.22285461	20.5457901	22.17050781	23.54968872	-11.17974396	6.575545502	23.03338013	20.61337433	23.24006042	-6.578567505	-15.04339752	-16.75009155	-6.688150787	-12.58920364	-11.18690491	-11.79997864	23.69469452	-6.575239563	-10.17298431	-11.96708527	-12.18904877	-12.87767334	-7.319231415	23.84825439	-14.74676361	-16.39935913	-20.37543793	20.66406403	23.81727448	23.27763214	7.050358582	21.45378571	-3.403059769	-7.329712677
Z Lat occipital condyle&foramen magnum L	2.895952034	2.818007088	-12.65555954	5.680607605	4.724123001	5.995938492	2.926934624	-25.72161865	2.578471375	3.91160965	5.245126343	-28.78130493	7.174428558	-12.29114532	5.72975502	-13.86448212	7.328003693	6.484783173	2.919328499	-28.93336792	-19.09824829	7.233126831	3.552901459	7.1996521	-21.0021698	-22.19532166	-12.31309967	-18.44300385	-21.15473175	-12.02262955	-19.92898865	5.433655167	-20.68798981	-22.4819397	-27.4676239	-27.53782349	-21.28191528	-27.16090393	7.803956604	-22.17191315	-15.98999939	-12.68218079	3.30135498	3.248401642	7.160487366	5.058368683	4.740909195	-20.84983063	-26.98658752
X Lat occipital condyle&foramen magnum	4.629030228	4.037926102	6.100712585	6.660453033	3.707905579	8.189876556	6.019687653	3.410556793	4.070489883	3.940444183	7.182501984	0.616967106	5.92471199	17.81719971	6.76635437	-0.513717222	7.077468109	8.2662323	1.970493889	0.558140564	13.80218506	6.454071045	6.421035004	6.124985504	9.284780121	13.3750351	8.755554962	9.061697388	-0.020378159	17.83471832	-3.860056305	7.053766632	9.269882202	7.436726379	1.898575211	1.741276169	0.192912936	1.296310425	6.052682114	13.45137024	5.919293594	5.948613739	6.613314056	6.184486771	6.24485817	6.402107239	3.714073944	16.22875519	1.324116039
Y Lat occipital condyle&foramen magnum	23.66062469	24.20584564	-24.40561066	4.330873108	21.27863617	22.84924622	23.75322723	-11.68592377	24.64532013	23.16545563	24.54627838	-12.69330902	22.51824799	-15.80441742	4.312141418	-19.56484375	21.67156982	22.87821503	22.33412476	-12.68119888	9.560092926	23.71917572	21.1727829	23.82957458	-10.98979034	-12.75736313	-20.47566223	-10.61344757	-14.80175781	-15.79193726	-8.087080383	24.49514008	-11.07305069	-12.50375061	-13.26397705	-13.81119385	-15.18712921	-10.74893112	23.52171478	-12.76503525	-17.32822723	-24.37430878	21.26085663	23.89596863	23.89092255	5.453449249	21.28356934	-5.205677032	-10.83079224
Z Lat occipital condyle&foramen magnum	3.235363007	3.1146101	-11.12665558	4.559636688	5.124798584	6.539779663	2.934832382	-22.51022034	4.003742218	3.982170486	6.778536987	-24.21988068	4.040311432	-11.2652359	4.53782959	-14.65654755	7.952851105	6.439743805	4.088539124	-24.14793091	-18.31029816	7.751683807	6.155302429	6.310062408	-20.86787872	-17.69340057	-12.06739731	-20.63286743	-19.54781799	-11.29550323	-21.83071442	6.741644287	-20.79033356	-18.03334808	-22.29081726	-22.62199707	-19.79641113	-26.11256714	10.41514893	-17.95746002	-12.23700867	-10.98808136	6.239736938	3.356481171	6.311486053	5.796379089	5.144116974	-19.02670898	-26.18709717
X Lat nasal DCUR L 7	9.199562073	6.743047333	-3.555774689	7.925427246	7.739402008	9.097885895	8.827149963	-9.225427246	9.119670868	10.09725189	9.58227005	-13.26262665	2.742780113	3.01456337	7.917688751	-4.192011642	6.131712341	9.089247894	10.00246048	-13.03093872	18.2490036	8.057971954	8.138582611	5.937398148	-4.289254379	1.27033577	3.047547722	-4.601927185	-2.176523209	3.504236221	6.978710938	9.563285065	-4.300041962	-5.184522629	-12.52414093	-12.35395355	-2.111685562	-11.63523102	9.259042358	1.275406551	-3.862745285	-3.795701599	8.209342957	8.868778229	6.111832428	7.987889862	7.756163788	7.096842194	-11.66024857
Y Lat nasal DCUR L 7	11.00505753	10.9654892	-16.851474	18.20709381	7.503551483	8.552019501	10.61403656	-10.456987	10.9698288	11.02620239	9.910105896	-7.911834717	9.286864471	-17.07053375	18.1673233	-9.177175903	6.896000671	8.592713928	11.02683945	-8.232858276	-3.037792969	9.25791626	6.674363708	11.06318283	-15.28310547	-21.3595932	-11.49921494	-14.94454956	-12.17401428	-17.06931763	-16.62748871	9.97615509	-15.33888855	-20.21113892	-12.14270477	-12.25592651	-12.03798294	-18.36325531	8.680453491	-21.35550079	-13.30699005	-16.53903809	6.639287567	10.63338089	10.9744545	19.97514648	7.418307495	-15.62320862	-18.38898926
Z Lat nasal DCUR L 7	10.2297287	9.483810425	-19.19191895	10.39545441	7.226251984	9.077180481	9.614821625	-28.63299255	8.871520233	10.81829071	10.44753799	-30.30211487	7.354275513	-11.71631241	10.40686417	-24.73171082	10.50763092	9.108631134	8.574515533	-30.47786255	-12.05279922	11.39915085	6.773127747	13.28061829	-18.27137299	-14.69236145	-22.93660889	-20.14718018	-34.02720642	-12.00898819	-20.48414001	10.46639099	-18.22302856	-20.05133209	-26.87019043	-26.84603577	-34.14205933	-29.74707947	8.574320984	-14.6862793	-22.50307159	-19.23699036	6.736870575	9.630884552	13.31799622	7.510498047	7.170327759	-17.22918396	-29.73262939
X Lat nasal DCUR L 6	9.382847595	6.927697754	-4.096013641	7.976452637	7.938414001	9.089038086	8.964762878	-9.863178253	9.295910645	10.41833725	9.599339294	-13.60802917	2.894891357	2.473372459	7.929264069	-4.59545784	6.134344482	9.163145447	10.3101387	-13.45956573	18.24701996	8.105821991	8.173527527	6.127293396	-4.869458771	0.641431904	2.613148499	-5.056277084	-2.404789352	2.787130165	7.57455368	9.597012329	-4.906249619	-5.887202454	-13.05047302	-12.95618744	-2.386105347	-12.11156845	9.236823273	0.631723642	-4.260450363	-4.2702034	8.145851135	8.964253235	6.127600861	8.161851501	7.938414001	6.688191223	-12.16137924
Y Lat nasal DCUR L 6	10.31478882	10.28079224	-16.18124542	18.8437088	6.956285095	7.908342743	9.964778137	-10.08258514	10.33060303	10.24181213	9.299549866	-7.428051758	8.721113586	-17.08849792	18.81648102	-8.606013489	6.243854523	7.996609497	10.53404312	-7.702275085	-3.37125473	8.522319031	5.983066559	10.31759033	-15.53475189	-21.34655762	-10.91415939	-15.2628006	-11.66049118	-17.03022156	-16.82901917	9.353438568	-15.54520111	-20.19776917	-11.80488052	-11.86356964	-11.59008331	-18.63384247	8.027664948	-21.34494019	-12.67522202	-15.99325867	5.997487259	9.996543884	10.2844368	20.55668488	6.956285095	-15.76845856	-18.66945496
Z Lat nasal DCUR L 6	10.12118835	9.351729584	-19.27181549	10.20241013	6.898092651	8.797051239	9.487953186	-28.59473877	8.684864044	10.72503586	10.30601959	-30.44097595	7.27180481	-11.36463699	10.21124344	-24.8960495	10.22240219	8.836026764	8.38587265	-30.57793274	-11.5329361	11.16819839	6.350904083	13.28412323	-17.61608734	-14.69394073	-23.11955414	-19.7479126	-34.5112915	-11.58276749	-20.03957977	10.32143173	-17.61183319	-19.90673065	-26.88329468	-26.89030151	-34.55574951	-29.51487122	8.125600433	-14.69096222	-22.79365082	-19.29251709	6.372512054	9.49240799	13.28226471	7.190985107	6.898092651	-16.97584229	-29.49154053
X Lat nasal DCUR L 5	9.64512558	7.046085358	-4.798371124	7.982014465	8.100596619	9.100011444	9.003453064	-10.58253555	9.346164703	10.71355972	9.525035095	-14.03811646	3.032047844	1.919324112	7.954273987	-5.083744812	6.009431076	9.145770264	10.53198853	-13.98821411	18.31573639	8.090374756	7.969496155	6.083364105	-5.451416397	-0.030837041	2.147919083	-5.453448868	-2.760302544	2.136509514	8.169094086	9.50526123	-5.496134567	-6.534152985	-13.69057159	-13.54614105	-2.78187809	-12.62669907	9.131110382	-0.031989685	-4.790718842	-4.849475861	7.992337036	9.060470581	6.068192291	8.321088409	8.101348114	6.374333572	-12.66855392
Y Lat nasal DCUR L 5	9.605078888	9.511112976	-15.5073822	19.56122894	6.280905914	7.292958069	9.329101563	-9.721867371	9.493035889	9.317696381	8.582310486	-6.951689911	8.099654388	-17.17246246	19.5608902	-8.005296326	5.512351227	7.311798859	9.922503662	-7.130914307	-3.677390289	7.685757446	5.260076141	9.525773621	-15.81960907	-21.30740509	-10.42340469	-15.66083984	-11.12444153	-17.11857147	-17.01253357	8.604035187	-15.87272797	-20.24212646	-11.40881805	-11.49375229	-11.09101486	-18.95626984	7.366040039	-21.30744324	-12.04492111	-15.43165436	5.317401123	9.293218231	9.467440033	21.16207733	6.329614639	-16.03568878	-18.93497467
Z Lat nasal DCUR L 5	9.947638702	9.192811584	-19.28123932	9.987530518	6.433651733	8.469847107	9.367758179	-28.42114563	8.470983124	10.5573555	10.13703079	-30.47936401	7.095071411	-10.94428864	9.986113739	-25.04448395	9.868765259	8.483705902	8.151628113	-30.60968628	-10.94856949	10.86654129	6.006089783	13.21112061	-16.94936676	-14.65101929	-23.23069305	-19.35818481	-35.02815247	-11.10958862	-19.58038788	10.1578125	-16.86643829	-19.64610901	-26.86668701	-26.87411194	-35.05869141	-29.23462219	7.632217407	-14.65330353	-22.95576477	-19.29263916	5.989285278	9.347379303	13.20480652	6.867358398	6.476520538	-16.53565063	-29.21855164
X Lat nasal DCUR L 4	9.705948639	7.023148346	-5.403455353	7.982157135	8.206697083	9.126642609	8.993415833	-11.27711411	9.416022491	10.89892273	9.330463409	-14.54419403	3.259613419	1.35608511	8.024239349	-5.628312683	5.835205078	9.050872803	10.68170319	-14.55145874	18.42532349	7.909596252	7.682131958	5.982226944	-5.950849915	-0.748870802	1.593918896	-5.869897461	-3.08500061	1.499120426	8.681456757	9.320463562	-6.022827148	-7.188513184	-14.3458786	-14.20511017	-3.160201073	-13.14850311	8.897576904	-0.781662369	-5.275088501	-5.472812271	7.738317108	9.04287262	5.974176788	8.590576172	8.174723053	6.032130432	-13.19290924
Y Lat nasal DCUR L 4	8.86216507	8.752451324	-14.95454102	20.18639526	5.644880295	6.715570068	8.651689911	-9.37490921	8.656945038	8.503739929	7.836513519	-6.352078629	7.556304169	-17.1820282	20.23326874	-7.390777588	4.850328445	6.770378113	9.326289368	-6.525575256	-3.963101959	6.939550018	4.586224747	8.77756424	-16.15014191	-21.21462402	-9.901924896	-16.13904419	-10.55560455	-17.13455963	-17.18996735	7.80629425	-16.20888062	-20.29308624	-10.98253784	-11.05456772	-10.57165451	-19.29739838	6.714400482	-21.20766449	-11.43802338	-14.92269287	4.706907272	8.570140839	8.643011475	21.75089722	5.716542053	-16.28554688	-19.29645386
Z Lat nasal DCUR L 4	9.805153656	8.972304535	-19.21574249	9.729833221	6.005266953	8.121178436	9.18780899	-28.20661316	8.204737854	10.35538101	9.992974091	-30.4438446	6.957302094	-10.46784592	9.72723999	-25.11282196	9.459177399	8.187503815	7.922540283	-30.57450867	-10.29279022	10.57641296	5.697687912	13.0788559	-16.27138824	-14.56684418	-23.3228302	-18.99428101	-35.53570557	-10.59411926	-19.12208405	9.986750793	-16.17618561	-19.30239105	-26.80861816	-26.84458618	-35.572229	-28.90996094	7.157376862	-14.55213928	-23.13806458	-19.20892029	5.690749741	9.167604065	13.04436493	6.481516266	6.056721497	-16.0565918	-28.88787842
X Lat nasal DCUR L 3	9.811091614	6.970840454	-6.048212814	8.015563965	8.231917572	9.049172974	9.068061829	-11.92674942	9.419308472	11.1244873	9.12991333	-15.0477066	3.469063187	0.800576115	8.019135284	-6.270228195	5.603760147	9.084028625	10.85553436	-15.08922577	18.37630615	7.820818329	7.333144379	6.024825668	-6.380045319	-1.523026466	1.141591072	-6.212821198	-3.419932938	0.90057478	9.218193054	9.129907227	-6.479612732	-7.871728516	-14.92684021	-14.88479462	-3.461146927	-13.69347687	8.568140411	-1.543443012	-5.787009048	-6.06019516	7.397322845	9.043901062	5.991139984	8.752832031	8.281614685	5.641260147	-13.6814209
Y Lat nasal DCUR L 3	8.082447052	7.96601944	-14.27527924	20.87455444	5.055157089	6.090623474	7.914043427	-9.020400238	7.845626068	7.690757751	7.075363922	-5.709166336	6.938838959	-17.20845947	20.87801056	-6.821592712	4.194861603	6.171244812	8.637765503	-5.842352295	-4.260434341	6.234894943	3.895861435	7.994984436	-16.37603912	-21.07534637	-9.46027832	-16.54889069	-9.966628265	-17.19347229	-17.34403381	7.018249512	-16.45384674	-20.31564484	-10.52308121	-10.58558807	-9.902309418	-19.54922028	6.034529495	-21.07423706	-10.70874863	-14.32510681	4.056064987	7.811372375	7.834924316	22.2878891	5.125870132	-16.48567352	-19.66235962
Z Lat nasal DCUR L 3	9.526330566	8.693815613	-19.01535187	9.368006134	5.515555191	7.713529968	8.932987213	-27.93375549	7.907297516	10.03038788	9.793350983	-30.35530396	6.693886566	-9.888387299	9.374211884	-25.17346039	8.963317108	7.761157227	7.607794189	-30.49111023	-9.626867676	10.19677429	5.301659775	12.81398468	-15.66712341	-14.54794922	-23.35067139	-18.55261841	-35.94542236	-9.97487793	-18.618927	9.760730743	-15.48032532	-18.90432434	-26.75669556	-26.74524231	-35.98689575	-28.48833618	6.641940308	-14.60500336	-23.30563812	-19.03432159	5.336234283	8.898210144	12.76009369	6.05112648	5.567361832	-15.5312973	-28.50646057
X Lat nasal DCUR L 2	9.9229599	6.931494904	-6.461322021	8.072270203	8.252963257	9.020937347	9.042279816	-12.32991638	9.437124634	11.29670486	8.965203094	-15.3757843	3.686362839	0.344505525	8.05412674	-6.769104004	5.467181396	9.033800507	11.02873077	-15.46920471	18.36117554	7.722019958	7.012439728	6.017574692	-6.629652405	-2.191123009	0.794664526	-6.440913391	-3.648467255	0.479523039	9.661738586	8.953138733	-6.766120148	-8.468066406	-15.40495148	-15.40616608	-3.74165802	-14.07644653	8.268927765	-2.226152229	-6.010353088	-6.471199036	7.037846375	9.03200531	5.984315872	8.906594849	8.302584839	5.378100586	-14.06556854
Y Lat nasal DCUR L 2	7.370339966	7.326530457	-13.87583313	21.42747955	4.615040588	5.624550247	7.280429077	-8.770992279	7.244433594	7.145087433	6.453974152	-5.160290527	6.478309631	-17.20980835	21.43548431	-6.316428375	3.797925949	5.658164597	8.063790131	-5.213683319	-4.40057373	5.770211411	3.331528473	7.345283508	-16.49050446	-20.90167999	-9.101417542	-16.80936279	-9.551503754	-17.24749908	-17.45668335	6.382817459	-16.51985016	-20.25335388	-10.08444519	-10.14749527	-9.330719757	-19.82876434	5.432803345	-20.87925873	-10.04519043	-13.86302185	3.489933777	7.2081604	7.265435791	22.73361359	4.723623657	-16.61986084	-19.9609726
Z Lat nasal DCUR L 2	9.1777565	8.380039978	-18.85115509	9.040515137	5.017958069	7.288062286	8.635197449	-27.71454468	7.550520325	9.697701263	9.518191528	-30.29596558	6.481613159	-9.352827454	9.029507446	-25.14227142	8.528147888	7.311219025	7.258299255	-30.44040527	-9.063259125	9.871775055	4.834736633	12.52086182	-15.23744202	-14.53444977	-23.36247101	-18.18650665	-36.14658508	-9.559902191	-18.02575073	9.466094971	-14.96339722	-18.58451691	-26.65846558	-26.65172729	-36.21548462	-28.10726929	6.021407318	-14.65233917	-23.41259155	-18.84531708	4.878766251	8.594923401	12.50556564	5.582940674	5.152880096	-15.12614594	-28.12664185
X Lat nasal DCUR L 1	10.01214752	6.95872879	-6.82063446	8.053910828	8.346819305	8.942191315	9.035842896	-12.65946579	9.469740295	11.41224899	8.809623718	-15.62366486	3.897581863	-0.037696064	8.076207733	-7.211440277	5.368663406	8.974932861	11.17403336	-15.68719177	18.3170517	7.62908783	6.67979126	6.047641373	-6.79056778	-2.80424118	0.475041628	-6.615651703	-3.815745163	0.099940884	10.16616898	8.805477142	-6.972112274	-9.013885498	-15.74645538	-15.76604919	-4.013674545	-14.41941986	7.994860077	-2.800973511	-6.214183807	-6.834609222	6.69365387	9.014590454	5.970934296	9.059333801	8.341796875	5.142874908	-14.44603577
Y Lat nasal DCUR L 1	6.740054321	6.745956421	-13.45543518	21.91857147	4.21466217	5.248157501	6.758117676	-8.526017761	6.751049042	6.66446228	5.920362091	-4.657858276	6.06744957	-17.23739166	21.94817352	-5.852918625	3.462887955	5.228889084	7.556060028	-4.555033493	-4.495668793	5.404888535	2.873069191	6.795799255	-16.54754639	-20.70658112	-8.78999176	-17.06308746	-9.197893524	-17.20860596	-17.48694458	5.89454689	-16.61711426	-20.18835144	-9.683580017	-9.704288483	-8.811917114	-20.02984161	5.066950226	-20.6765564	-9.439029694	-13.42075348	3.019344711	6.712291718	6.716696167	23.08425903	4.432276535	-16.7267395	-20.19788361
Z Lat nasal DCUR L 1	8.801065826	8.06281662	-18.65219421	8.69808197	4.518264008	6.867318726	8.273684692	-27.53035278	7.166066742	9.391936493	9.195920563	-30.22609253	6.257155609	-8.881673431	8.719394684	-25.03846283	8.116884613	6.817754364	6.861833954	-30.23388367	-8.549129486	9.570013428	4.309819031	12.18357086	-14.91244049	-14.57892456	-23.31825256	-17.86184998	-36.28103027	-9.202522278	-17.3799408	9.161688995	-14.49262848	-18.28706818	-26.58652344	-26.5774353	-36.41231384	-27.74597778	5.41075592	-14.65675354	-23.50365753	-18.641362	4.339828491	8.258337402	12.19753876	5.160519028	4.782184219	-14.75208893	-27.80599365
X Lat nasal DCUR 7	7.837760925	5.561658859	-4.333935928	9.470034027	6.245199585	7.519723511	7.232514954	-9.382258606	7.494902802	8.473918152	8.225143433	-13.73757477	1.814480209	3.605873871	9.486569214	-5.207509613	4.781977081	7.454611969	8.651403046	-13.38069153	19.39531708	6.83441925	7.012356567	4.643460464	-3.388738251	1.597239208	2.066590881	-3.824285507	-3.464556503	3.971203232	7.532015991	8.228983307	-3.470004272	-4.652624512	-12.57755432	-12.34796982	-3.641716385	-10.4449585	7.967275238	1.578638268	-4.650932693	-4.64184494	7.042663574	7.281698608	4.630101776	9.308930969	6.331813431	8.303863525	-10.4461586
Y Lat nasal DCUR 7	11.13838348	11.03050003	-17.81461487	17.77104492	7.362736511	8.901633453	10.55343399	-11.58713455	10.77180634	10.8070076	10.08569946	-8.458136749	9.464693451	-18.54380646	17.84372559	-10.31916885	7.327902985	8.914939117	10.64358292	-8.772396851	-2.022134972	9.518744659	6.899629974	11.31426315	-16.51894836	-20.49829865	-12.69982376	-16.07845764	-12.83127289	-18.30256958	-15.40982361	10.15246201	-16.60036316	-20.8927536	-12.60211945	-12.72075958	-12.72440491	-19.74885406	8.560466766	-20.5121521	-13.6074707	-17.78450165	6.896335602	10.72830353	11.32446289	19.52299347	7.372283936	-16.09923401	-19.69719086
Z Lat nasal DCUR 7	10.33725357	9.557081604	-18.70302734	10.01076889	7.202142334	9.140375519	9.592123413	-27.57502441	9.161199188	10.79957657	11.02902374	-28.80317688	6.014964294	-11.49910126	9.984249115	-25.02108612	10.52462616	9.124942017	8.946284485	-28.85663452	-11.87943954	11.52380905	7.55085144	12.95903625	-18.27919464	-13.26525269	-22.87976074	-20.79044647	-33.46982117	-11.80273895	-20.97302094	11.02527924	-18.16770782	-18.65761414	-25.37199554	-25.37888489	-33.5822876	-29.36972046	9.335512543	-13.29639893	-21.28164825	-18.85399475	7.547773743	9.645089722	12.95937195	7.669717407	7.185295868	-16.61792297	-29.38126831
X Lat nasal DCUR 6	7.590987396	5.284681702	-5.169776154	9.724746704	6.025597763	7.110137177	7.065008545	-10.16453247	7.311016846	8.433784485	7.926048279	-14.20971222	1.836575508	3.0828022	9.734486389	-5.89151268	4.301145172	7.079898071	8.6815979	-13.97498779	19.73399353	6.444461823	6.523192596	4.319847107	-3.884191513	0.956718063	1.317766094	-4.160119629	-4.077591324	3.33893013	8.395429993	7.921202087	-3.9349617	-5.144658279	-13.16045685	-13.01015472	-4.125540924	-10.86112671	7.586632538	0.922592926	-5.387330246	-5.451282883	6.49182663	7.056506348	4.312342072	9.859259796	6.087647247	8.194280243	-10.81228333
Y Lat nasal DCUR 6	10.33426437	10.28987732	-17.44927979	18.42735443	6.706317902	8.302901459	9.995466614	-11.39209061	10.07668762	9.884825897	9.462055969	-8.090680695	8.980949402	-18.82728119	18.44350281	-9.85690918	6.761843109	8.320394897	9.984944916	-8.320916748	-2.123630142	8.759432983	6.200341415	10.57760696	-17.04159393	-20.36272125	-12.38020859	-16.71842194	-12.43223648	-18.77039185	-15.25763397	9.554423523	-17.10019073	-21.01905518	-12.34097137	-12.41749496	-12.35149841	-20.21580505	7.970739746	-20.371492	-12.9992157	-17.47596436	6.214064407	10.0114151	10.56893311	19.98760223	6.754314423	-16.43375549	-20.19384155
Z Lat nasal DCUR 6	10.28936768	9.446690369	-18.63946533	9.745199585	6.825099182	8.781179047	9.489304352	-27.3098114	9.029376984	10.70671616	11.00042801	-28.61700439	5.751438522	-11.05237732	9.739453888	-25.19189606	10.29680023	8.779628754	8.816989136	-28.6230957	-11.24521332	11.31406784	7.382774353	12.84218597	-17.56454773	-12.99741974	-23.04985962	-20.52968292	-33.86881714	-11.2428688	-20.61551056	11.01259842	-17.48157806	-18.27045898	-25.12106171	-25.04366608	-33.95012207	-29.10057678	9.107924652	-13.00997925	-21.31943207	-18.71493378	7.413142395	9.486402893	12.83875427	7.410466003	6.859025574	-16.14635773	-29.11667175
X Lat nasal DCUR 5	7.523501587	5.157481003	-5.993314362	9.984745026	6.081870651	6.962085724	6.94688797	-10.85787048	7.239452362	8.560201263	7.669340515	-14.67729492	1.914078712	2.522149467	9.94214325	-6.574942017	4.004058075	6.982614136	8.739398193	-14.54015961	19.89542847	6.187343597	6.080871964	4.093108368	-4.403881836	0.220032406	0.621783113	-4.520493698	-4.616983414	2.726326942	9.064162445	7.652188873	-4.491130829	-5.807620239	-13.85677948	-13.76639404	-4.543165207	-11.3477417	7.191643524	0.229311299	-5.930158615	-6.191638947	6.045333481	6.997290039	4.088269043	10.21513672	6.077534866	7.950534058	-11.25603714
Y Lat nasal DCUR 5	9.512614441	9.543390656	-16.98784027	19.0948349	6.116250992	7.662830353	9.25883255	-11.16090088	9.359607697	8.981674194	8.802219391	-7.635919189	8.471051788	-18.97967987	19.1014679	-9.353723907	6.119581604	7.741287231	9.270121765	-7.783081818	-2.336347389	8.070513153	5.539305115	9.716767883	-17.46383667	-20.24393768	-11.99177704	-17.28968658	-11.94938126	-19.00796356	-15.20767212	8.878587341	-17.50368805	-21.10820923	-11.97566147	-12.02109756	-11.87817307	-20.65724335	7.319933319	-20.33537903	-12.38818817	-17.05211487	5.545346832	9.333565521	9.815962982	20.63970947	6.118572617	-16.7723114	-20.60703735
Z Lat nasal DCUR 5	10.14877548	9.266535187	-18.50236969	9.434457397	6.442937469	8.411455536	9.329974365	-27.05766602	8.841345215	10.53659134	10.89852829	-28.38434753	5.497818375	-10.58950119	9.475197601	-25.38134766	9.960832214	8.461825562	8.605626678	-28.45211487	-10.59727402	11.06400986	7.140170288	12.6729454	-16.85272827	-12.85991974	-23.15623779	-20.16613007	-34.33086853	-10.68919144	-20.18580933	10.92084503	-16.75844421	-17.85792084	-24.92659912	-24.91809235	-34.44344177	-28.77420959	8.770432281	-12.92875366	-21.42165375	-18.57914124	7.184062195	9.349719238	12.678936	7.044911957	6.436910248	-15.68937073	-28.81677856
X Lat nasal DCUR 4	7.665039825	5.111656952	-6.670167542	10.05194321	6.134949112	6.846238708	6.858135223	-11.54615936	7.261434937	8.832704163	7.473436737	-15.11491089	2.082394981	1.927182388	10.03937073	-7.288057709	3.736672974	6.860058594	8.830375671	-15.07762146	19.98487396	5.933627319	5.745346832	4.027433014	-4.985755539	-0.530220032	0.022319899	-4.949082565	-5.064313126	2.093217659	9.601929474	7.406140137	-5.105843735	-6.579315948	-14.63341675	-14.52280273	-4.986894608	-11.92656631	6.847181702	-0.508245039	-6.489264679	-6.864131927	5.705008698	6.860043335	4.01083374	10.47469101	6.117257309	7.6565979	-11.88076706
Y Lat nasal DCUR 4	8.628536987	8.775326538	-16.34290924	19.85494995	5.441706085	7.013082886	8.452944946	-10.73699265	8.577084351	8.090978241	8.00061264	-7.08347168	7.905477142	-19.06622162	19.81430511	-8.716608429	5.471676254	7.104189301	8.563288879	-7.144438934	-2.675964928	7.237924957	4.845488358	8.869190216	-17.75624847	-20.16871796	-11.44885406	-17.80808716	-11.37104874	-19.08440704	-15.28682404	7.996940613	-17.77863312	-21.1221817	-11.43887634	-11.52191772	-11.33369598	-21.03366547	6.558423615	-20.27770386	-11.71005707	-16.49809113	4.843999863	8.54034729	9.014189148	21.16714783	5.472457886	-17.14999542	-21.03304901
Z Lat nasal DCUR 4	9.956790924	9.074898529	-18.39834137	9.14548645	5.9727314	8.041529083	9.110804749	-26.97903748	8.622399139	10.33071365	10.7182579	-28.33672791	5.360771942	-10.06611023	9.172978973	-25.50629578	9.551277924	8.104586029	8.354959869	-28.3946228	-9.864563751	10.70700531	6.819571686	12.50023956	-16.15925598	-12.79568634	-23.24938507	-19.71796265	-34.84487	-10.16216965	-19.75241241	10.72074661	-16.03757782	-17.50091553	-24.84614258	-24.8569809	-34.92268372	-28.39893188	8.254152679	-12.8808609	-21.58380585	-18.48854675	6.859638977	9.136017609	12.51408691	6.66516571	5.98638649	-15.25015717	-28.40828857
X Lat nasal DCUR 3	7.747756958	5.046611404	-7.288911438	10.06681213	6.241659927	6.721785736	6.882829285	-12.24215546	7.311637115	9.006427002	7.215892029	-15.53261566	2.289472389	1.357204914	10.09014664	-7.949221039	3.537693024	6.788815308	8.939694214	-15.57903748	20.02572327	5.817154694	5.358302307	4.007224274	-5.429110336	-1.313137913	-0.519541407	-5.36284256	-5.411723709	1.449755096	10.17406769	7.20485611	-5.633411789	-7.324315643	-15.30550385	-15.2098938	-5.434805298	-12.46809158	6.579335022	-1.28667345	-6.973921204	-7.527257538	5.315341568	6.896276855	3.990382004	10.73945465	6.229637909	7.265337372	-12.44277954
Y Lat nasal DCUR 3	7.892012787	8.042340851	-15.68418884	20.59679565	4.821021271	6.381899643	7.736685944	-10.44535294	7.809067535	7.211959076	7.247918701	-6.489085388	7.251177216	-19.15015869	20.53512115	-8.089605713	4.885380936	6.503312683	7.894963837	-6.479086304	-2.9687994	6.540507507	4.081972885	8.041381836	-18.04004364	-20.0052887	-10.98981171	-18.23500061	-10.79116058	-19.12755127	-15.40054779	7.179759979	-18.02437286	-21.07217407	-10.92324905	-11.00341263	-10.74908142	-21.30047913	5.887776947	-20.14074402	-11.03463516	-15.78059387	4.077925873	7.780171204	8.237088776	21.71718597	4.910245514	-17.1852066	-21.33161011
Z Lat nasal DCUR 3	9.745857239	8.829549408	-18.25655212	8.860939789	5.499586868	7.642245483	8.876055908	-26.68078308	8.336319733	10.02167282	10.48959427	-28.27293396	5.081460571	-9.447531128	8.834889221	-25.58595123	9.127727509	7.773200989	8.055613708	-28.34524536	-9.134197235	10.38945389	6.36746788	12.26310577	-15.46349487	-12.75954056	-23.22928314	-19.25627747	-35.26029358	-9.563344574	-19.25998688	10.45746994	-15.33842773	-17.19224854	-24.74421539	-24.76865845	-35.28440552	-28.04462585	7.710735321	-12.859758	-21.78136139	-18.31355743	6.406282806	8.902149963	12.31082458	6.208660889	5.586445618	-14.72416077	-27.99210205
X Lat nasal DCUR 2	7.710375214	4.912712097	-7.729401398	10.15707092	6.286066437	6.628347778	6.879734039	-12.72302551	7.305613708	9.087989807	6.982256317	-15.96862488	2.464547539	0.897607899	10.15547943	-8.427865601	3.377576828	6.644290161	8.970096588	-16.04896851	20.01511383	5.733836746	4.935299683	3.95494194	-5.775683212	-2.051650047	-0.864274883	-5.579631042	-5.672853088	1.037448311	10.69176178	6.983716583	-5.860871124	-7.86240921	-15.81484375	-15.74627228	-5.79854126	-12.90662384	6.329759598	-2.108437729	-7.337163544	-7.705180359	4.895957184	6.894747162	3.98105011	11.00019989	6.27375946	7.019525909	-12.90354614
Y Lat nasal DCUR 2	7.156828308	7.386387634	-15.12393951	21.10795441	4.360802078	5.864977264	7.151098633	-10.1590744	7.128030396	6.603691864	6.614388275	-5.819210815	6.768411255	-19.20025177	21.09078522	-7.497735596	4.374480057	5.927885818	7.278394318	-5.796363831	-3.158560753	6.010492325	3.529172516	7.424755859	-18.15966492	-19.85425873	-10.68315506	-18.65265045	-10.30180969	-19.20335846	-15.46236572	6.558816528	-18.2108551	-20.98330536	-10.42555618	-10.49176254	-10.10995483	-21.54808502	5.342730713	-19.94867249	-10.36339188	-15.14135895	3.528042984	7.13458252	7.541808319	22.14235992	4.403485489	-17.3760498	-21.54562225
Z Lat nasal DCUR 2	9.362089539	8.475008392	-18.08957672	8.457242584	4.971414948	7.255531311	8.591205597	-26.30196838	7.989672852	9.709643555	10.21799545	-28.13901367	4.797306824	-8.963295746	8.45199585	-25.51355438	8.617048645	7.299552155	7.702405548	-28.32026062	-8.545700073	10.07858963	5.907419968	12.0135704	-14.97121277	-12.79777603	-23.20094757	-18.87285919	-35.52171631	-9.032228088	-18.75789948	10.18484802	-14.81478729	-16.8337326	-24.61299438	-24.59684601	-35.63954163	-27.64350586	7.14658432	-12.83894043	-21.91452637	-18.06868439	5.938584518	8.579512024	12.05563126	5.748454666	4.998612213	-14.19143219	-27.63454285
X Lat nasal DCUR 1	7.690493774	4.850306702	-8.117327118	10.22188873	6.344448471	6.578652954	6.842749023	-13.14425201	7.242803192	9.186994934	6.790565491	-16.26986542	2.617367744	0.501089191	10.20973129	-8.908992004	3.213486862	6.572451019	9.01109314	-16.32123108	19.97190247	5.5919384	4.543842316	3.912714767	-5.917592239	-2.690976334	-1.147058678	-5.746273041	-5.959864807	0.762274551	11.08357391	6.770411682	-5.972439194	-8.285670471	-16.21120453	-16.14993896	-6.176341248	-13.21772003	6.043615341	-2.78591404	-7.631330109	-8.109507751	4.510962677	6.843114471	3.93680954	11.1901001	6.335451889	6.779383087	-13.1767334
Y Lat nasal DCUR 1	6.548735809	6.806659698	-14.75557556	21.55536957	3.960651398	5.492300415	6.680610657	-9.850684357	6.57664032	6.120332336	6.119721985	-5.205147171	6.31687355	-19.23286133	21.54459686	-7.062113953	4.01486969	5.474279022	6.728965759	-5.212694168	-3.252120209	5.621283722	3.162221718	6.918292236	-18.27156219	-19.67383118	-10.44702988	-19.04126434	-9.923540497	-19.25885315	-15.45766144	6.117947769	-18.33204346	-20.88511658	-10.00120163	-10.04021988	-9.474526978	-21.75600739	4.93583107	-19.60599823	-9.779236603	-14.74398346	3.159506607	6.685850525	7.028972626	22.54581146	3.997828674	-17.5011673	-21.73260651
Z Lat nasal DCUR 1	9.006237793	8.145874023	-17.86279602	8.056422424	4.511968994	6.798112488	8.260547638	-26.02809753	7.62466507	9.299798584	9.960031128	-28.02088623	4.580878067	-8.440686798	8.048397064	-25.38826294	8.13262558	6.834443665	7.37059021	-28.11113281	-8.044264221	9.723232269	5.458180237	11.72630386	-14.50856781	-12.77866821	-23.19634705	-18.52720184	-35.69043274	-8.51604538	-18.23927002	9.922303772	-14.35726624	-16.52282715	-24.51584473	-24.51984863	-35.810495	-27.22965698	6.661235809	-12.78794403	-21.94064941	-17.86878052	5.48505249	8.274429321	11.7197937	5.342538834	4.52517128	-13.72528687	-27.22009583
X Lat frontal DCUR L 7	11.26481628	9.531126404	2.187052917	4.245043564	9.645554352	12.12890625	11.11544647	-4.071004868	11.00809402	11.06832123	12.52176361	-7.054785919	5.103181076	7.35066452	4.234386826	0.578641939	9.650370026	12.14300919	10.70630493	-7.080050659	14.88443146	11.22017136	11.39689331	9.22848053	-1.938825226	6.307997513	8.528451538	-1.956678963	2.50226326	7.323841095	1.913898849	12.52745438	-2.074684715	-1.265041161	-7.042694092	-7.032823944	2.329349899	-8.911805725	12.28688278	6.311809921	1.411000919	2.208911133	11.38464966	11.12304688	9.121595764	4.161125183	9.669940186	7.756347656	-8.846820068
Y Lat frontal DCUR L 7	16.56806793	15.97498932	-17.89064789	13.38036499	12.4970993	13.21692657	15.92004852	-9.668857574	16.78758087	17.02818298	15.13912354	-10.2157074	13.98750153	-13.58496704	13.36139374	-11.21938858	10.8888237	13.28790436	16.71677399	-10.23919449	-1.107710648	13.99362183	11.61893005	15.8276123	-11.19765625	-21.56923828	-12.87900391	-9.997579956	-13.45039215	-13.51605835	-16.83791504	15.05803833	-11.53441925	-17.01101532	-13.33871613	-13.15958557	-13.39605865	-13.38488464	14.03863068	-21.57327728	-15.70620422	-17.9022522	11.61559601	15.8193985	15.57588196	15.90409393	12.50719147	-10.84718628	-13.42126923
Z Lat frontal DCUR L 7	9.517133331	9.013856506	-18.75064087	11.1280899	8.540934753	9.724448395	9.224949646	-30.22596741	8.18332901	9.956172943	9.46558609	-32.42922668	10.05623169	-13.95810547	11.13091812	-21.32823029	11.48587952	9.815449524	8.016949463	-32.40600281	-16.42795563	11.73189697	6.16128273	13.19486084	-20.81129456	-18.23062439	-20.27268219	-20.52627411	-30.15884705	-13.91168823	-21.50710602	9.354333496	-20.68003082	-23.76613464	-29.15338135	-29.21166382	-30.34692688	-30.98486328	8.823401642	-18.2043869	-22.2328064	-18.73877869	6.189433289	9.179482269	13.12009583	8.159436035	8.520278168	-21.0852417	-31.04703064
X Lat frontal DCUR L 6	10.79384079	8.95890274	1.410443115	4.994609451	9.193520355	11.58783722	10.59129333	-4.710237503	10.5497139	10.61785736	12.07992477	-7.964950562	4.27705307	6.85059433	5.006313324	0.011326619	8.977266693	11.57829514	10.4582428	-7.995097351	15.55629425	10.64545364	10.99507828	8.539237976	-2.121362495	5.859987259	7.758965302	-2.236069489	1.791588593	6.916038513	2.527746964	12.08471909	-2.236584854	-1.469006252	-7.68941803	-7.732178497	1.608545113	-8.828917694	11.85770111	5.820249557	0.492227554	1.312596035	10.9749176	10.6462059	8.534905243	4.813587952	9.206887817	7.972354126	-8.868315125
Y Lat frontal DCUR L 6	15.99958038	15.46396332	-18.13195953	13.81369629	11.91310654	12.78685989	15.39463196	-10.10024414	16.18525391	16.4064682	14.60196228	-10.37194519	13.52611237	-14.351474	13.77397461	-11.42870789	10.54879303	12.79966583	16.04671783	-10.41119766	-1.261312675	13.50941925	11.08813858	15.39657593	-11.94323502	-21.64438934	-13.0232666	-10.67399216	-13.6549408	-14.26167755	-16.73294983	14.56615906	-12.20863495	-17.85848846	-13.54201813	-13.45330505	-13.61191711	-14.1545166	13.3084671	-21.64924316	-15.75263214	-18.17655792	11.04833527	15.37583313	15.42921906	16.32467346	11.86398315	-11.73003769	-14.20041199
Z Lat frontal DCUR L 6	9.870840454	9.367294312	-18.92259979	11.30819473	8.691545868	9.975613403	9.523974609	-30.07919922	8.683378601	10.31739731	9.912798309	-32.02421265	9.768824005	-13.92564392	11.32790756	-21.9955246	11.67759018	10.01574402	8.427617645	-31.9923584	-16.10775452	11.97009735	6.608394623	13.43105621	-20.7816391	-17.51511383	-20.82036285	-20.8538559	-30.68543091	-13.92694397	-21.6620163	9.872886658	-20.67466431	-23.27267914	-28.73562012	-28.7478241	-30.82680359	-31.15506592	9.264606476	-17.43350983	-22.13012695	-18.93882599	6.583116913	9.468125916	13.44981537	8.394169617	8.649237061	-20.80812073	-31.13510742
X Lat frontal DCUR L 5	10.39856186	8.466582489	0.610762548	5.683748627	8.853891754	11.05781326	10.15297318	-5.356798935	10.13477325	10.27137451	11.62940521	-8.826656342	3.671762085	6.379671478	5.655463791	-0.650237894	8.403983307	11.09293365	10.25279541	-8.800080109	16.23785095	10.15851288	10.55254059	7.93819809	-2.350614738	5.411748123	7.073002625	-2.542254066	1.073990917	6.499132538	3.212097549	11.63000641	-2.457147598	-1.818548393	-8.409403229	-8.390632629	0.94192667	-9.009355164	11.44397812	5.361505508	-0.200738645	0.558609104	10.53437881	10.19062576	7.923696136	5.436735535	8.784863281	8.086994171	-9.025733185
Y Lat frontal DCUR L 5	15.35292816	14.8743042	-18.28221588	14.31520538	11.27139511	12.20690689	14.78453064	-10.53340302	15.49507294	15.68277588	13.98427734	-10.49612732	12.95484772	-15.05201111	14.33935547	-11.48379288	10.05708542	12.23842163	15.3242157	-10.44814301	-1.449193001	12.95868988	10.52678452	14.8637146	-12.62589798	-21.67010498	-13.11351624	-11.38557663	-13.76543427	-14.89137115	-16.61247253	13.93606415	-12.81972198	-18.48084564	-13.63477936	-13.59178772	-13.77957001	-14.88423615	12.61625061	-21.66820374	-15.6960495	-18.30052338	10.48392792	14.75179138	14.95278778	16.7529068	11.22311783	-12.4887619	-14.93322449
Z Lat frontal DCUR L 5	10.12127762	9.597137451	-19.06469269	11.37299423	8.625248718	10.03209	9.717802429	-29.90376282	8.980150604	10.56954651	10.2241684	-31.53898926	9.388743591	-13.77303314	11.34929047	-22.61786804	11.66362991	10.0112175	8.6827034	-31.58630371	-15.68996429	12.04336014	6.971907043	13.55513306	-20.63384705	-16.85349426	-21.30640717	-21.0208725	-31.21808167	-13.82232513	-21.67247772	10.17986069	-20.50577545	-22.80551453	-28.27800293	-28.31731262	-31.31203918	-31.09915771	9.459434509	-16.77672424	-22.04970398	-19.06911469	6.874659729	9.671722412	13.60119171	8.496942139	8.676081085	-20.43214569	-31.09805298
X Lat frontal DCUR L 4	10.05858688	8.036895752	-0.16896745	6.221396637	8.593006897	10.62693024	9.834902191	-6.010680008	9.763119507	10.02437515	11.1841835	-9.729316711	3.358864594	5.804660797	6.247351456	-1.350442219	7.876567841	10.63435516	10.14229507	-9.677146912	16.71507568	9.690309906	10.09100189	7.42565918	-2.642764664	4.740454102	6.315998077	-2.900528145	0.326925945	6.048853683	3.953663635	11.19888	-2.74008255	-2.361116791	-9.210565948	-9.097766876	0.257225657	-9.374928284	11.00656281	4.709634399	-0.964413357	-0.265793991	10.09870529	9.841525269	7.458759308	6.003992844	8.463124084	8.106394958	-9.336450195
Y Lat frontal DCUR L 4	14.52784119	14.19837036	-18.1408783	14.92106171	10.55460205	11.59149017	14.03402863	-10.76462784	14.73841095	14.87372742	13.23714142	-10.21225586	12.24480972	-15.55662537	15.00996399	-11.2886795	9.473285675	11.58712387	14.49007874	-10.23197403	-1.727747154	12.31017151	9.899110413	14.27735138	-13.20924683	-21.61841278	-13.04645233	-12.05208359	-13.60323334	-15.38879242	-16.60490875	13.23085327	-13.32684937	-18.97952576	-13.41841125	-13.46210938	-13.60335083	-15.57134552	11.86415939	-21.60180969	-15.42099762	-18.22960815	9.874931335	14.05153198	14.33042297	17.30705261	10.45726471	-13.2523941	-15.63551941
Z Lat frontal DCUR L 4	10.28110352	9.729679871	-19.12380219	11.29415741	8.42976532	10.02011948	9.816227722	-29.72242432	9.131873322	10.7529953	10.41004181	-31.17445374	8.977141571	-13.45108643	11.27412796	-23.13713226	11.53945618	10.01870041	8.815389252	-31.19499207	-15.07180176	12.03061905	7.098526764	13.60826874	-20.31781464	-16.22788086	-21.63854675	-21.01814117	-31.76130676	-13.61914673	-21.59244843	10.37335281	-20.16701965	-22.17563934	-27.91494141	-27.9663269	-31.81214294	-30.8763916	9.429543304	-16.25870972	-22.03408356	-19.14665985	6.981009674	9.797993469	13.60617218	8.405600739	8.541085815	-19.93610992	-30.9177124
X Lat frontal DCUR L 3	9.910601807	7.766918182	-0.956570053	6.555814362	8.466275024	10.23828125	9.622515106	-6.735701752	9.588967133	10.00600586	10.79700928	-10.51481018	3.079201889	5.208962631	6.698519897	-1.966145706	7.504369354	10.24325714	10.14957809	-10.41398697	17.03051605	9.302328491	9.717982483	7.044793701	-2.972170639	4.024084854	5.625139999	-3.303224945	-0.324125361	5.551426315	4.627796936	10.83688507	-3.041707611	-3.030367851	-9.910141754	-9.787578583	-0.334934521	-9.79808197	10.69357224	3.981581116	-1.590960407	-1.002817726	9.710901642	9.629853821	7.111801147	6.472219849	8.314006805	7.916551208	-9.823823547
Y Lat frontal DCUR L 3	13.82221985	13.47822266	-17.89940643	15.66236115	9.864263916	10.92853241	13.26837921	-10.66127701	13.95023346	14.00702515	12.48956604	-9.819892883	11.60244522	-15.96534119	15.67112732	-10.83724976	8.89981308	10.96553268	13.82133942	-9.868432617	-2.035547638	11.6745491	9.252186584	13.58922577	-13.63886261	-21.5649704	-12.70723953	-12.63673706	-13.23072968	-15.74216309	-16.63070374	12.44421005	-13.74968872	-19.32206726	-13.10572662	-13.05953522	-13.26683197	-16.23207092	11.18969421	-21.52567291	-14.95075684	-17.85763092	9.21177063	13.32233124	13.63773193	17.86990967	9.783267212	-13.79628601	-16.23667755
Z Lat frontal DCUR L 3	10.33243103	9.712510681	-19.21202698	11.15528107	8.203575134	9.947131348	9.813096619	-29.56889954	9.109928894	10.78220901	10.54245529	-30.96687317	8.659341431	-13.13201752	11.18538437	-23.52087402	11.35214462	9.968763733	8.84249649	-30.9966095	-14.4276062	11.99039154	7.008971405	13.58141937	-19.8776535	-15.827388	-21.94401855	-20.80378418	-32.2762207	-13.29575653	-21.38560638	10.42070847	-19.77588043	-21.70688477	-27.65809021	-27.70980835	-32.30324402	-30.65925598	9.285353088	-15.88748627	-22.04309235	-19.23105469	6.895040894	9.830123901	13.56225281	8.286895752	8.320623016	-19.43715515	-30.65768738
X Lat frontal DCUR L 2	9.792591858	7.537974548	-1.558830643	6.924034882	8.254698181	9.879747772	9.379475403	-7.450238037	9.510211182	10.05030518	10.47250443	-11.33924255	2.731541634	4.622101974	7.087576294	-2.564074707	7.072160339	9.84284668	10.12439499	-11.10868225	17.44529419	8.970845795	9.361631775	6.831317139	-3.34178772	3.249577713	4.958000565	-3.722452545	-0.898050594	4.943582916	5.198389053	10.51783066	-3.384082413	-3.692612457	-10.71250153	-10.61644592	-0.865260315	-10.31404953	10.35465546	3.238158417	-2.202108383	-1.689733315	9.362301636	9.397450256	6.845098114	6.922109985	8.09858551	7.740348816	-10.28231964
Y Lat frontal DCUR L 2	13.03251801	12.74417648	-17.55821991	16.36431274	9.173342896	10.35987167	12.52498856	-10.56713562	13.14903412	13.13980865	11.87134628	-9.258731079	11.03662415	-16.38928528	16.35953369	-10.2733429	8.23767395	10.39250565	13.03800964	-9.36324234	-2.33057003	11.04577103	8.542256927	12.87258606	-14.06282501	-21.51570282	-12.3736702	-13.23283081	-12.95039825	-16.07723846	-16.66304474	11.74126129	-14.22932129	-19.64529724	-12.8962677	-12.82370605	-13.01392212	-16.84036865	10.48954086	-21.52542877	-14.48516235	-17.43552094	8.520754242	12.59329758	12.90652161	18.45176392	9.044652557	-14.39144135	-16.88143616
Z Lat frontal DCUR L 2	10.3430336	9.686042786	-19.24315643	11.00245285	8.029456329	9.823193359	9.813269043	-29.3837616	9.042779541	10.80379105	10.59944534	-30.8283844	8.255978394	-12.84210205	11.03470459	-23.79749756	11.14358215	9.849869537	8.871749115	-30.88143921	-13.84197388	11.95217819	6.820298767	13.49719543	-19.40668182	-15.54442291	-22.22964935	-20.62066345	-32.9052063	-12.96428528	-21.09433289	10.46265411	-19.40130615	-21.25801239	-27.42875366	-27.47082825	-32.85110474	-30.47538452	9.096252441	-15.51563873	-22.16813354	-19.43616028	6.854271698	9.822810364	13.4939621	8.156113434	8.057878113	-18.85358276	-30.47893372
X Lat frontal DCUR L 1	9.419005585	7.093746185	-2.562171364	7.603360748	7.831188202	9.343777466	8.950714874	-8.1808815	9.216764832	9.914321899	10.0100647	-12.28596191	2.487488365	4.042888641	7.666281891	-3.29617157	6.491802979	9.289671326	9.875299072	-11.94186325	17.99835663	8.460804749	8.901568604	6.310272598	-3.659754181	2.506771469	4.175180435	-4.107868576	-1.585299587	4.359142303	5.949834442	10.06960907	-3.693305588	-4.19328537	-11.51201401	-11.3671463	-1.512923241	-10.79343491	9.853371429	2.48894043	-2.81965065	-2.699404716	8.859220886	8.972123718	6.332929611	7.579459381	7.774517059	7.712088776	-10.6627449
Y Lat frontal DCUR L 1	12.23793411	12.03789902	-17.33563385	17.0268631	8.55975647	9.72175827	11.81246719	-10.72435989	12.24970779	12.35609894	11.12100296	-8.741692352	10.48069077	-16.90877228	17.00547943	-9.859578705	7.745948029	9.763693237	12.23422165	-9.002445221	-2.518630409	10.30279999	7.767155457	12.13613892	-14.61035156	-21.46156006	-12.10482635	-14.03152466	-12.82255402	-16.50714264	-16.58224487	10.97015915	-14.77354584	-20.01845398	-12.72401733	-12.77687378	-12.76907654	-17.53890228	9.73733139	-21.43634033	-14.05604706	-17.19910278	7.778846741	11.86950073	12.15146637	18.97901917	8.324725342	-15.01277008	-17.66940765
Z Lat frontal DCUR L 1	10.36381454	9.671131897	-19.23943176	10.76557846	7.852131653	9.562641907	9.802045441	-29.01469727	9.104946136	10.87194748	10.62291107	-30.45681458	7.714720154	-12.40569992	10.75560608	-24.3043457	10.91247711	9.579876709	8.868161011	-30.56460571	-13.13798981	11.76881714	6.887115479	13.43957062	-19.08182526	-14.98954315	-22.55018463	-20.56121979	-33.36623535	-12.69868698	-20.98314209	10.53751526	-19.03631134	-20.61672211	-27.11278381	-27.17430725	-33.39893188	-30.21460571	8.955215454	-14.95701141	-22.37973938	-19.41912842	6.905438232	9.803382874	13.44548798	7.971219635	7.692029572	-18.1843399	-30.20604858
X Lat frontal DCUR 7	4.481614685	2.818036079	-1.525895596	10.92439804	3.270335007	5.75019989	5.111292648	-5.020362473	4.50038681	4.823507309	6.373246002	-9.171125793	0.871918297	9.361643219	10.94846649	-4.017695618	3.481192398	5.770090485	4.491772842	-9.170584106	19.39174805	5.043624496	5.84566803	3.185696411	1.790492439	6.703956604	3.933904648	1.078697872	-3.517383194	9.105887604	4.451672363	6.384000015	1.442743301	1.201516151	-7.856234741	-7.662310791	-3.520206833	-5.140622711	6.032898712	6.689340973	-2.536237526	-1.574476051	5.831148911	5.137046051	3.138216209	10.13113327	3.234024811	13.7988266	-4.98687439
Y Lat frontal DCUR 7	16.23986664	16.15821838	-22.15538788	12.05227814	11.92054062	14.30362396	15.83216248	-13.74052582	15.96143341	15.30801239	15.9314743	-12.28797073	14.92766418	-19.70437317	11.91211243	-15.50747833	12.7493042	14.4509201	14.53543854	-12.31761246	3.101561928	15.06406708	12.37806015	16.39733582	-16.53260956	-17.97069244	-17.7879837	-15.24021454	-15.68238678	-19.58101196	-11.42049561	15.95999908	-16.5223587	-19.8687561	-14.62281952	-14.88638306	-15.63106537	-18.22568207	13.62837372	-18.16255951	-16.59620209	-22.18584747	12.38131561	15.95375824	16.48801575	13.84394836	11.9110817	-13.22264252	-18.23057251
Z Lat frontal DCUR 7	9.757515717	9.05512085	-16.3134964	9.128113556	8.120311737	9.513863373	8.715582275	-25.44848633	9.248796844	9.565423584	11.43059158	-25.64078979	4.409406281	-12.45867081	9.16328125	-22.38344574	11.33662872	9.772973633	9.273944855	-25.70215149	-15.05750885	12.03212814	9.174649811	11.51419296	-20.39646606	-12.59194183	-19.89300995	-22.86138458	-28.26307068	-12.65983353	-22.82854919	11.50121231	-20.35664825	-17.57892761	-22.99852753	-22.96596375	-28.33903809	-29.70085449	12.11993027	-12.59840775	-17.17974091	-16.24595184	9.177098083	9.009009552	11.6350975	8.618308258	7.918499756	-17.86708221	-29.62021484
X Lat frontal DCUR 6	5.049401093	3.372077179	-1.608292961	10.5819252	3.807933426	6.095319748	5.551839828	-5.374155807	5.071912003	5.436651611	6.933174133	-9.547505951	0.905955315	8.680269623	10.66187668	-3.741080093	3.88732872	6.124804306	5.167388535	-9.542121124	19.34046021	5.50318718	6.354455566	3.493833542	0.959321404	6.345762634	4.085673904	0.460601282	-3.273939514	8.407234192	4.689403915	6.907463837	0.777290869	0.63285532	-8.318435669	-8.097434998	-3.203879547	-5.661986542	6.606333923	6.285531235	-2.699930382	-1.857977676	6.34997139	5.525912857	3.50565567	9.783209991	3.800795364	13.07058105	-5.550221252
Y Lat frontal DCUR 6	15.82436066	15.74115143	-21.70226135	12.68268661	11.45481873	13.83291931	15.42514954	-13.5539032	15.61131287	15.08808594	15.42662354	-12.12907562	14.34906769	-19.38898621	12.41253357	-14.96075745	12.10711823	13.92765503	14.35630493	-12.05765991	2.239455986	14.54082336	11.76271057	16.00943604	-16.39436493	-18.61816559	-17.18986053	-15.09638824	-15.50429993	-19.28363037	-12.12112579	15.34966736	-16.35121002	-20.06881714	-14.67237091	-14.92938232	-15.51386871	-18.18663788	13.09969635	-18.74188232	-16.47348175	-21.8951767	11.74445801	15.48002777	16.05549011	14.52090454	11.47802887	-13.64283905	-18.17393188
Z Lat frontal DCUR 6	10.10953293	9.399578094	-16.87684021	9.614422607	8.262234497	9.84938736	9.11740036	-26.06057434	9.453617859	9.974800873	11.6992981	-26.35430603	4.834722519	-12.72931595	9.655818939	-22.77678223	11.58466797	10.01195221	9.547568512	-26.35777893	-15.04375153	12.31694183	9.150532532	12.00454941	-20.47443848	-12.83236237	-20.43583069	-22.82121582	-28.93908081	-12.92779236	-22.99322052	11.61372299	-20.46991272	-18.04582977	-23.52021332	-23.47901917	-29.03684692	-29.99945374	11.94343033	-12.8298172	-17.87359772	-16.86649017	9.13901062	9.238851166	12.19015045	8.835571289	8.178189087	-17.99816742	-29.96398315
X Lat frontal DCUR 5	5.702967834	3.88050766	-1.768199921	10.3081749	4.281549835	6.441799927	5.93976593	-5.841514206	5.672428513	6.067639542	7.454130554	-9.984257507	0.837487793	7.931039429	10.34815292	-3.596265411	4.261765671	6.511853027	5.897291946	-9.989602661	19.3328186	5.911314392	6.784910583	3.76464119	0.201634502	5.85946579	4.16007576	-0.238441014	-3.009003067	7.73910141	4.960432434	7.434567261	0.063870835	0.018522421	-8.867607117	-8.690065765	-2.992349815	-6.273859787	7.209584045	5.799291229	-2.842826462	-2.017157364	6.758892059	5.946670532	3.815335846	9.436605835	4.311021423	12.31177673	-6.18760376
Y Lat frontal DCUR 5	15.31011963	15.22828217	-21.19979553	13.26300659	10.98656921	13.23417511	14.89056549	-13.4812973	15.14107666	14.75981903	14.80870514	-11.92286377	13.82046356	-19.10534821	13.10346069	-14.30184021	11.45104294	13.22140503	13.9879776	-11.92923813	1.488791084	13.87179108	11.11822433	15.4914566	-16.24195251	-19.24608154	-16.52727051	-15.00627289	-15.35020447	-19.00458374	-12.8249054	14.73042908	-16.22880859	-20.37714691	-14.66260681	-14.7919281	-15.31145325	-18.21766663	12.53139114	-19.37141876	-16.36396027	-21.36548767	11.09605942	14.93388672	15.50888672	15.24076233	10.94130859	-14.08468323	-18.1904129
Z Lat frontal DCUR 5	10.39485016	9.675688934	-17.4571167	10.06441269	8.521725464	10.07324524	9.477384949	-26.59233704	9.585575104	10.37600784	11.8327652	-27.05904846	5.399970627	-12.93583679	10.01316681	-23.13464203	11.77789688	10.13515244	9.65227356	-27.0961792	-14.96104584	12.38759918	9.070951843	12.43519897	-20.47930145	-12.94425659	-20.95919037	-22.75319824	-29.6846405	-13.07044678	-23.00085602	11.77818146	-20.42436066	-18.48762817	-23.99620667	-23.97171326	-29.77133179	-30.23209839	11.8114563	-12.94028778	-18.58495483	-17.44581909	9.037538147	9.515258026	12.54290543	8.981241608	8.507743835	-18.27665558	-30.24212952
X Lat frontal DCUR 4	6.174707794	4.287247086	-2.003859138	10.06536255	4.670834351	6.71965332	6.250017929	-6.409243011	6.196731567	6.541218567	7.808382416	-10.5656662	0.916369247	7.199203491	10.11780853	-3.599440765	4.501735306	6.785591888	6.443231964	-10.49788284	19.32612762	6.23968277	7.039961243	3.978317642	-0.454313993	5.270666504	4.056216049	-0.931149864	-2.799700546	7.115317535	5.320640564	7.811447144	-0.554739952	-0.676446009	-9.447688293	-9.293881989	-2.823276901	-6.946078491	7.668674469	5.273902512	-3.042386627	-2.250892448	7.039539337	6.258702087	4.089657211	9.234819794	4.736407471	11.60412521	-6.906677246
Y Lat frontal DCUR 4	14.70067291	14.64569702	-20.74170532	13.94467926	10.48635483	12.49152298	14.34151001	-13.2599762	14.6115097	14.31616669	14.11261444	-11.46694641	13.17870331	-18.8789566	13.84119263	-13.67274933	10.77054062	12.5836441	13.59430237	-11.60838547	0.761884737	13.23788147	10.50799942	14.88738251	-16.17887573	-19.6942749	-15.86615143	-15.03825378	-15.14833069	-18.81096497	-13.41605682	14.09339905	-16.18350525	-20.59109955	-14.47259064	-14.55876923	-15.10903778	-18.29043732	11.94422836	-19.76760406	-16.01638947	-20.8902298	10.51618958	14.32350616	14.85061035	15.93576355	10.37927856	-14.44728851	-18.27729645
Z Lat frontal DCUR 4	10.50335312	9.821208954	-17.79729156	10.29029007	8.560808563	10.09917221	9.671733856	-26.97865601	9.651487732	10.5492897	11.81203766	-27.60003662	5.76451416	-12.96000366	10.23185196	-23.55040588	11.73736877	10.19915695	9.725222015	-27.59360352	-14.71378937	12.43892212	8.924461365	12.65808945	-20.20973816	-13.01789093	-21.40310059	-22.60041046	-30.38724365	-13.02034912	-22.85032043	11.80899658	-20.15896759	-18.82823944	-24.36148682	-24.33491974	-30.40515137	-30.27435608	11.49885712	-13.03538971	-19.17278137	-17.82107849	8.932772827	9.689017487	12.81130066	8.943832397	8.553443909	-18.41847992	-30.2841217
X Lat frontal DCUR 3	6.598331451	4.626257324	-2.47287178	9.945123291	5.015985489	6.930024719	6.558295441	-7.101508331	6.639086914	7.039672852	8.022369385	-11.29723511	1.064620113	6.323398209	9.930717468	-3.899619675	4.623412323	6.967182922	7.006806183	-11.19502487	19.35381012	6.461688995	7.074639893	4.178678513	-1.18154974	4.470449066	3.709209442	-1.687582207	-2.86835289	6.391077042	5.936145401	8.00741272	-1.235729122	-1.58716507	-10.17972946	-10.09597015	-2.89758625	-7.698357391	7.815909576	4.465999603	-3.346717072	-2.694643211	7.09713974	6.491004944	4.209326553	9.207319641	5.050481415	10.82009964	-7.664385986
[truncated: 284 more rows]
[truncated: 71 more columns]
