# Supplementary material for: Low resolution scans can provide a sufficiently accurate, cost- and time-effective alternative to high resolution scans for 3D shape analyses
Source: PeerJ. 2018 Jun 22;6:e5032. doi: 10.7717/peerj.5032 (PMC6016532; doi:10.7717/peerj.5032)
Supplement: Supplemental Information 4 — This table is nearly identical to Table S1 except that the “Catalogue Number” column heading is shortened to “CatNum” to ease the merging datasets. This dataset is necessary to perform the intra-specific analyses presented here. [file peerj-06-5032-s006.csv]

CatNum	Sex
J4215	u
JM10699	u
JM11350	m
JM11502	f
JM12387	u
JM12660	m
JM12663	f
JM12690	f
JM12695	f
JM12708	f
JM13835	u
JM15148	f
JM18195	u
JM18715	f
JM19635	m
JM2133	m
JM3771	u
JM4042	u
JM4957	u
JM14056	f
