# Supplementary material for: Low resolution scans can provide a sufficiently accurate, cost- and time-effective alternative to high resolution scans for 3D shape analyses
Source: PeerJ. 2018 Jun 22;6:e5032. doi: 10.7717/peerj.5032 (PMC6016532; doi:10.7717/peerj.5032)
Supplement: Supplemental Information 5 — This table simply encodes the two neighboring points that a semi-landmark can slide between. Point numbers can be related to their position on the cranium using Fig. 3 or Table S2. This table is necessary to treat sliding semi-landmarks correcting during Procrustes alignment using geomorph’s gpagen() function. [file peerj-06-5032-s007.csv]

before	slide	after
148	1	2
1	2	3
2	3	4
3	4	252
149	5	6
5	6	7
6	7	8
7	8	253
285	9	10
9	10	11
10	11	12
11	12	148
286	13	14
13	14	15
14	15	16
15	16	149
287	19	20
19	20	21
20	21	22
21	22	23
22	23	91
288	24	25
24	25	26
25	26	27
26	27	28
27	28	92
31	33	34
33	34	35
34	35	93
32	36	37
36	37	38
37	38	94
220	39	64
221	40	65
64	41	42
41	42	43
42	43	250
65	44	45
44	45	46
45	46	250
180	47	48
47	48	49
48	49	50
49	50	220
181	51	52
51	52	53
52	53	54
53	54	221
65	58	59
58	59	60
59	60	66
64	61	62
61	62	63
62	63	66
150	102	103
102	103	104
103	104	287
151	105	106
105	106	107
106	107	288
276	108	109
108	109	110
109	110	111
110	111	180
276	112	113
112	113	114
113	114	115
114	115	181
180	132	133
132	133	134
133	134	55
181	135	136
135	136	137
136	137	55
220	168	169
168	169	170
169	170	171
170	171	172
171	172	173
172	173	230
221	174	175
174	175	176
175	176	177
176	177	178
177	178	179
178	179	231
232	182	183
182	183	184
183	184	185
184	185	186
185	186	187
186	187	188
187	188	281
233	189	190
189	190	191
190	191	192
191	192	193
192	193	194
193	194	195
194	195	282
230	196	197
196	197	198
197	198	199
198	199	200
199	200	201
200	201	202
201	202	232
231	203	204
203	204	205
204	205	206
205	206	207
206	207	208
207	208	209
208	209	233
150	210	211
210	211	279
151	212	213
212	213	280
230	242	243
242	243	244
243	244	245
244	245	256
231	246	247
246	247	248
247	248	249
248	249	256
66	254	255
254	255	256
99	257	258
257	258	259
258	259	251
275	260	261
260	261	276
55	262	263
262	263	250
267	264	265
264	265	266
265	266	284
250	268	269
268	269	66
256	270	271
270	271	272
271	272	273
272	273	274
273	274	267
